# Supplementary material for: Modelling the spatial distribution of aquatic insects (Order Hemiptera) potentially involved in the transmission of Mycobacterium ulcerans in Africa
Source: Parasit Vectors. 2018 Sep 6;11:501. doi: 10.1186/s13071-018-3066-3 (PMC6127916; doi:10.1186/s13071-018-3066-3)
Supplement: Supplementary file 2 — Table S1. Recorded occurrences for the family Naucoridae. Table S2. Recorded occurrences for the Belostomatidae. Table S3. Recorded occurrences for the Notonectidae. Table S4. Recorded occurrences for the Nepidae. Table S5. Recorded occurrences for family Gerridae. Table S6. Recorded occurrences for family Corixidae. (XLSX 151 kb) [file 13071_2018_3066_MOESM2_ESM.xlsx]

## Sheet: Table 1S. Naucoridae
	Class	Order	Family	Genus	Species	Country	Location	long	lat
1	Insecta	Hemiptera	Naucoridae	Macrocoris	Macrocoris convexus Montandon, 1861	Botswana	Guma Lagoon/ Upper Delta	22.406	-18.86
2	Insecta	Hemiptera	Naucoridae	Laccocoris	Laccocoris limicola Stal, 1856	Botswana	Xakanaxa, Moremi	23.376	-19.138
3	Insecta	Hemiptera	Naucoridae	Laccocoris	Laccocoris Stål, 1856	Namibia	Very Hot Mountains, high up	12.47	-17.27
4	Insecta	Hemiptera	Naucoridae	Laccocoris	Laccocoris Stål, 1856	South Africa	Malgas river nr. Oudtshoorn	22.43	-33.94
5	Insecta	Hemiptera	Naucoridae	Naucoridae	Naucoridae	Madagascar	Namorona River at Vohiparara bridge	47.3883	-21.2267
6	Insecta	Hemiptera	Naucoridae	Naucoridae	Naucoridae	South Africa	Oudste river	19.08	-32.84
7	Insecta	Hemiptera	Naucoridae	Naucoris	Naucoris Geoffroy, 1762	Namibia	6km upstreem of road	14.22	-20.3
8	Insecta	Hemiptera	Naucoridae	Naucoridae	Naucoridae	South Africa	Berg river, Howisons Poort	26.48	-33.37
9	Insecta	Hemiptera	Naucoridae	Macrocoris	Macrocoris flavicollis Signoret, 1861	Namibia	Kneria Spring. Tributary of Kunene	13.69	-17.26
10	Insecta	Hemiptera	Naucoridae	Naucoris	Naucoris Geoffroy, 1762	Namibia	Upstreem of camp, Phragmies island with backwaters	13.64	-17.21
11	Insecta	Hemiptera	Naucoridae	Macrocoris	Macrocoris Signoret, 1861	Namibia	Cunene River, Omakazeze Guard Post stream.	13.29	-16.99
12	Insecta	Hemiptera	Naucoridae	Naucoridae	Naucoridae	Namibia	Okomite River, tempoary pool	14.16	-17.43
13	Insecta	Hemiptera	Naucoridae	Naucoris	Naucoris Geoffroy, 1762	Namibia	Spring fed stream west of Epupa Falls, long shallow pool.	13.09	-16.99
14	Insecta	Hemiptera	Naucoridae	Naucoridae	Naucoridae	South Africa	Below Dartington gauging weir	29.87	-29.26
15	Insecta	Hemiptera	Naucoridae	Laccocoris	Laccocoris Stål, 1856	South Africa	Mooi River, at Retreat Farm	28.97	-29.27
16	Insecta	Hemiptera	Naucoridae	Laccocoris	Laccocoris Stål, 1856	South Africa	Above Dartington gauging weir	29.87	-29.27
17	Insecta	Hemiptera	Naucoridae	Naucoridae	Naucoridae	South Africa	Mooi River, at Dalcrue Farm	29.89	-29.36
18	Insecta	Hemiptera	Naucoridae	Laccocoris	Laccocoris Stål, 1856	South Africa	Mpofana R., above Mearns outlet	30.06	-29.39
19	Insecta	Hemiptera	Naucoridae	Laccocoris	Laccocoris Stål, 1856	South Africa	Lundy's Hill	29.87	-29.74
20	Insecta	Hemiptera	Naucoridae	Laccocoris	Laccocoris Stål, 1856	South Africa	Impendle, below road bridge	29.73	-29.62
21	Insecta	Hemiptera	Naucoridae	Laccocoris	Laccocoris Stål, 1856	South Africa	Staebraes Farm, upper site of farm	30.15	-29.98
22	Insecta	Hemiptera	Naucoridae	Laccocoris	Laccocoris Stål, 1856	South Africa	Lufafa River confluence	30.18	-30
23	Insecta	Hemiptera	Naucoridae	Laccocoris	Laccocoris Stål, 1856	South Africa	near Impendle, just above confluence with Mkomazi River	29.74	-29.63
24	Insecta	Hemiptera	Naucoridae	Laccocoris	Laccocoris Stål, 1856	South Africa	Vergelegen Nature Reserve, above road bridge	29.49	-29.55
25	Insecta	Hemiptera	Naucoridae	Naucoridae	Naucoridae	South Africa	Mooi River, at Hornet Corner	30.38	-28.95
26	Insecta	Hemiptera	Naucoridae	Laccocoris	Laccocoris Stål, 1856	South Africa	Klein Mooi River, at Durleigh Farm	29.9	-29.23
27	Insecta	Hemiptera	Naucoridae	Laccocoris	Laccocoris Stål, 1856	South Africa	Mooi River at Glenfern Bridge	29.81	-29.39
28	Insecta	Hemiptera	Naucoridae	Naucoridae	Naucoridae	South Africa	Mooi River, above Rosetta	29.97	-29.32
29	Insecta	Hemiptera	Naucoridae	Laccocoris	Laccocoris Stål, 1856	South Africa	Mooi River, below Mooi Falls	30.3	-29.06
30	Insecta	Hemiptera	Naucoridae	Naucoridae	Naucoridae	South Africa	Between Aberfoyle + Impofana Farms	30.07	-29.4
31	Insecta	Hemiptera	Naucoridae	Naucoridae	Naucoridae	South Africa	Tugela Ferry (NPB 4786)	30.44	-28.75
32	Insecta	Hemiptera	Naucoridae	Laccocoris	Laccocoris Stål, 1856	South Africa	Kransbos forest- above the bridge	23.22	-33.92
33	Insecta	Hemiptera	Naucoridae	Naucoridae	Naucoridae	South Africa	Millwood Creek, at Goudveld	22.96	-33.89
34	Insecta	Hemiptera	Naucoridae	Laccocoris	Laccocoris Stål, 1856	South Africa	Kabouga river(Tributary) - pool	25.37	-33.35
35	Insecta	Hemiptera	Naucoridae	Laccocoris	Laccocoris Stål, 1856	South Africa	Dam on Gatberg River	28.09	-31.25
36	Insecta	Hemiptera	Naucoridae	Laccocoris	Laccocoris Stål, 1856	South Africa	Pot River, at Oakleigh	28.27	-30.98
37	Insecta	Hemiptera	Naucoridae	Laccocoris	Laccocoris Stål, 1856	South Africa	Maclear Municipal Dam, Mooi R. trib	28.31	-31.06
38	Insecta	Hemiptera	Naucoridae	Laccocoris	Laccocoris Stål, 1856	South Africa	Rush Valley Pan	28.22	-30.85
39	Insecta	Hemiptera	Naucoridae	Laccocoris	Laccocoris Stål, 1856	South Africa	Tsitsa River, at "The Falls"	28.48	-31.02
40	Insecta	Hemiptera	Naucoridae	Laccocoris	Laccocoris Stål, 1856	South Africa	Tsitsa River, at "The Falls"	28.49	-31.02
41	Insecta	Hemiptera	Naucoridae	Laccocoris	Laccocoris Stål, 1856	South Africa	Inxu River, at Brione Farm	28.33	-31.15
42	Insecta	Hemiptera	Naucoridae	Naucoridae	Naucoridae	South Africa	Xuka River tributary, at Rondawel	28.02	-31.45
43	Insecta	Hemiptera	Naucoridae	Laccocoris	Laccocoris Stål, 1856	South Africa	Tsitsa River, at Niagara	28.44	-30.95
44	Insecta	Hemiptera	Naucoridae	Laccocoris	Laccocoris Stål, 1856	South Africa	KuNtombizininzi R. at Weatherstone	28.29	-31.14
45	Insecta	Hemiptera	Naucoridae	Laccocoris	Laccocoris Stål, 1856	South Africa	Sabie river at Mlondozi	32	-25.16
46	Insecta	Hemiptera	Naucoridae	Naucoridae	Naucoridae	South Africa	Sabie R, at Lisbon Estate	31.45	-24.99
47	Insecta	Hemiptera	Naucoridae	Naucoridae	Naucoridae	South Africa	Sabie river at "Old Rhino Camp"	31.57	-24.97
48	Insecta	Hemiptera	Naucoridae	Naucoridae	Naucoridae	South Africa	Sabie gorge near Mozambique	32.01	-25.17
49	Insecta	Hemiptera	Naucoridae	Laccocoris	Laccocoris Stål, 1856	South Africa	Gatberg R., below vlei, Greendale	28.19	-31.23
50	Insecta	Hemiptera	Naucoridae	Naucoridae	Naucoridae	South Africa	Station 2 (fish absent)	24.51	-33.64
51	Insecta	Hemiptera	Naucoridae	Naucoridae	Naucoridae	South Africa	Sabie River opposite Lisbon Estates	31.45	-24.98
52	Insecta	Hemiptera	Naucoridae	Naucoridae	Naucoridae	South Africa	Crocodile River at Ngondweni	31.97	-25.37
53	Insecta	Hemiptera	Naucoridae	Naucoridae	Naucoridae	South Africa	Luvuvhu River, at Mutale R. conf.	31.08	-22.45
54	Insecta	Hemiptera	Naucoridae	Naucoridae	Naucoridae	South Africa	Luvuvhu River at Pafuri picnic site	31.2	-22.43
55	Insecta	Hemiptera	Naucoridae	Naucoridae	Naucoridae	South Africa	Gudzane River near Gudzane Oos	31.9	-24.33
56	Insecta	Hemiptera	Naucoridae	Naucoridae	Naucoridae	South Africa	Olifants River, at Letaba R. conf.	31.85	-23.98
57	Insecta	Hemiptera	Naucoridae	Naucoridae	Naucoridae	South Africa	Sabie River, at Lubye-Lubye	31.88	-25.1
58	Insecta	Hemiptera	Naucoridae	Laccocoris	Laccocoris Stål, 1856	South Africa	Orange river, at Vioolsdrif	17.62	-28.77
59	Insecta	Hemiptera	Naucoridae	Naucoridae	Naucoridae	South Africa	Sheldon Weir Station 2	25.9	-33.03
60	Insecta	Hemiptera	Naucoridae	Naucoridae	Naucoridae	South Africa	Witmos Station 5	25.73	-32.55
61	Insecta	Hemiptera	Naucoridae	Naucoridae	Naucoridae	South Africa	Kap River, near causeway, Glencairn	26.85	-33.35
62	Insecta	Hemiptera	Naucoridae	Naucoridae	Naucoridae	South Africa	Orange R., at Blouputs	20.21	-28.52
63	Insecta	Hemiptera	Naucoridae	Naucoridae	Naucoridae	South Africa	Orange R.,9km below Augrabies Falls	20.28	-28.53
64	Insecta	Hemiptera	Naucoridae	Naucoridae	Naucoridae	South Africa	Haakdoringboom, Waterberg	28.8	-24.39
65	Insecta	Hemiptera	Naucoridae	Laccocoris	Laccocoris Stål, 1856	South Africa	Volksrust Road Bridge (St.10)	29.93	-27.75
66	Insecta	Hemiptera	Naucoridae	Laccocoris	Laccocoris Stål, 1856	South Africa	Umlaas River,15km below Shong. Dam	30.79	-29.88
67	Insecta	Hemiptera	Naucoridae	Laccocoris	Laccocoris Stål, 1856	South Africa	Umlaas R. above Mpumalanga (St.1)	30.6	-29.81
68	Insecta	Hemiptera	Naucoridae	Naucoris	Naucoris Geoffroy, 1762	South Africa	Umlaas River, below Shongweni Dam	30.72	-29.87
69	Insecta	Hemiptera	Naucoridae	Laccocoris	Laccocoris Stål, 1856	South Africa	Umzimkulu River, Riverside	29.77	-30.05
70	Insecta	Hemiptera	Naucoridae	Laccocoris	Laccocoris Stål, 1856	South Africa	Umzimai River, near Umzumbe	30.43	-30.57
71	Insecta	Hemiptera	Naucoridae	Laccocoris	Laccocoris Stål, 1856	South Africa	Umpambinyoni River, South Coast Rd	30.68	-30.27
72	Insecta	Hemiptera	Naucoridae	Laccocoris	Laccocoris Stål, 1856	South Africa	Sezela River, main South Coast Rd	30.65	-30.4
73	Insecta	Hemiptera	Naucoridae	Laccocoris	Laccocoris Stål, 1856	South Africa	Umzimkulu River, at "The Rocks"	29.52	-29.82
74	Insecta	Hemiptera	Naucoridae	Usingerina	Usingerina La Rivers, 1950	South Africa	Bushmans R., Alexandria-Salem Road	26.39	-33.54
75	Insecta	Hemiptera	Naucoridae	Naucoridae	Naucoridae	South Africa	Pool under road bridge, Fort Brown	26.62	-33.13
76	Insecta	Hemiptera	Naucoridae	Laccocoris	Laccocoris Stål, 1856	South Africa	Sundays River, at Letskraal	24.83	-32.06
77	Insecta	Hemiptera	Naucoridae	Laccocoris	Laccocoris Stål, 1856	South Africa	Sundays River, at Korhaansdrift	25.34	-33.39
78	Insecta	Hemiptera	Naucoridae	Laccocoris	Laccocoris Stål, 1856	South Africa	Sundays River, at Barkly Bridge	25.7	-33.63
79	Insecta	Hemiptera	Naucoridae	Laccocoris	Laccocoris Stål, 1856	South Africa	Sundays River, at CA Barnes Bridge	25.61	-33.5
80	Insecta	Hemiptera	Naucoridae	Naucoridae	Naucoridae	South Africa	Top of western arm	32.55	-27.36
81	Insecta	Hemiptera	Naucoridae	Laccocoris	Laccocoris Stål, 1856	South Africa	Northern arm	32.68	-27.29
82	Insecta	Hemiptera	Naucoridae	Naucoridae	Naucoridae	South Africa	Western arm entrance, north shore	32.66	-27.36
83	Insecta	Hemiptera	Naucoridae	Laccocoris	Laccocoris Stål, 1856	South Africa	South basin, at H2O Level Recorder	32.72	-27.4
84	Insecta	Hemiptera	Naucoridae	Laccocoris	Laccocoris Stål, 1856	South Africa	Sundays River, below Graaf-Reinet	24.55	-32.27
85	Insecta	Hemiptera	Naucoridae	Laccocoris	Laccocoris Stål, 1856	South Africa	Graaf-Reinet - Middelburg Nat. Road	24.78	-31.9
86	Insecta	Hemiptera	Naucoridae	Laccocoris	Laccocoris Stål, 1856	South Africa	Sundays River, above Jansenville	24.65	-32.92
87	Insecta	Hemiptera	Naucoridae	Laccocoris	Laccocoris Stål, 1856	South Africa	Near main inlet, N. shore of W. arm	32.63	-27.34
88	Insecta	Hemiptera	Naucoridae	Laccocoris	Laccocoris Stål, 1856	South Africa	Sundays R., Port Elizabeth-Addo Rd.	25.68	-33.58
89	Insecta	Hemiptera	Naucoridae	Laccocoris	Laccocoris Stål, 1856	South Africa	West shore, northern arm entrance	32.67	-27.32
90	Insecta	Hemiptera	Naucoridae	Laccocoris	Laccocoris Stål, 1856	South Africa	Peninsula btween main & south basin	32.71	-27.39
91	Insecta	Hemiptera	Naucoridae	Laccocoris	Laccocoris Stål, 1856	South Africa	South shore of south bay	32.7	-27.42
92	Insecta	Hemiptera	Naucoridae	Laccocoris	Laccocoris Stål, 1856	South Africa	Mkuze River Mkuzi Falls	32.24	-27.56
93	Insecta	Hemiptera	Naucoridae	Naucoridae	Naucoridae	South Africa	Elandsdrif Station 4	25.78	-32.63
94	Insecta	Hemiptera	Naucoridae	Laccocoris	Laccocoris Stål, 1856	South Africa	Western shore of main basin of lake	32.67	-27.37
95	Insecta	Hemiptera	Naucoridae	Laccocoris	Laccocoris Stål, 1856	South Africa	Large inlet, western shore of lake	32.63	-27.33
96	Insecta	Hemiptera	Naucoridae	Laccocoris	Laccocoris Stål, 1856	South Africa	West shore camp	32.66	-27.38
97	Insecta	Hemiptera	Naucoridae	Laccocoris	Laccocoris Stål, 1856	South Africa	Umlaas River trib. Sterkspruit	30.64	-29.79
98	Insecta	Hemiptera	Naucoridae	Laccocoris	Laccocoris Stål, 1856	South Africa	Umvoti R.above confl.with Hlimbitwa	31.03	-29.21
99	Insecta	Hemiptera	Naucoridae	Laccocoris	Laccocoris Stål, 1856	South Africa	Umhloti River near Montebello	30.86	-29.46
100	Insecta	Hemiptera	Naucoridae	Naucoridae	Naucoridae	South Africa	Umbogintwini River above factory	30.7	-30
101	Insecta	Hemiptera	Naucoridae	Laccocoris	Laccocoris Stål, 1856	South Africa	Bridge 11km from Louis Trichardt	30.04	-23.07
102	Insecta	Hemiptera	Naucoridae	Laccocoris	Laccocoris Stål, 1856	South Africa	Sibasa-Mutale Rd.	30.61	-22.76
103	Insecta	Hemiptera	Naucoridae	Laccocoris	Laccocoris Stål, 1856	South Africa	Blyde river, near Sabie	30.7	-25.05
104	Insecta	Hemiptera	Naucoridae	Macrocoris	Macrocoris flavicollis Signoret, 1861	Zimbabwe	Bembezi R.,at Bulawayo-Vic Falls Rd	28.78	-19.77
105	Insecta	Hemiptera	Naucoridae	Laccocoris	Laccocoris Stål, 1856	South Africa	Lower Palmiet River near Mouth	19.03	-34.05
106	Insecta	Hemiptera	Naucoridae	Laccocoris	Laccocoris Stål, 1856	South Africa	Elands River, Harrismith-Kestell Rd	28.86	-28.27
107	Insecta	Hemiptera	Naucoridae	Laccocoris	Laccocoris Stål, 1856	South Africa	Klein Vaal R., at Goedehoop Farm	30.13	-26.82
108	Insecta	Hemiptera	Naucoridae	Laccocoris	Laccocoris Stål, 1856	South Africa	Below Standerton sewage works	29.24	-26.98
109	Insecta	Hemiptera	Naucoridae	Laccocoris	Laccocoris Stål, 1856	South Africa	Vaal River, Ermelo-Amsterdam Rd.	30.21	-26.57
110	Insecta	Hemiptera	Naucoridae	Laccocoris	Laccocoris Stål, 1856	South Africa	Kruis river	19.28	-33.23
111	Insecta	Hemiptera	Naucoridae	Laccocoris	Laccocoris Stål, 1856	South Africa	Naauwpoort farm, Wakkerstroom Dist.	30.13	-27.12
112	Insecta	Hemiptera	Naucoridae	Laccocoris	Laccocoris Stål, 1856	South Africa	Buffelsnek river	23.3	-33.95
113	Insecta	Hemiptera	Naucoridae	Laccocoris	Laccocoris Stål, 1856	South Africa	Mooi textiles, at Mooi River (town)	30.01	-29.22
114	Insecta	Hemiptera	Naucoridae	Laccocoris	Laccocoris Stål, 1856	South Africa	Wit river, at Plaston	31.07	-25.35
115	Insecta	Hemiptera	Naucoridae	Macrocoris	Macrocoris flavicollis Signoret, 1861	South Africa	Pumbe Pan, Kruger National Park	31.93	-24.22
116	Insecta	Hemiptera	Naucoridae	Laccocoris	Laccocoris Stål, 1856	South Africa	Vaal R., Morgenzon-Amersfoort Rd.	29.7	-26.85
117	Insecta	Hemiptera	Naucoridae	Laccocoris	Laccocoris Stål, 1856	South Africa	Nwanedzi R., Wanela Dam, K.N.P.	31.98	-24.45
118	Insecta	Hemiptera	Naucoridae	Laccocoris	Laccocoris Stål, 1856	South Africa	Riverside farm, near Nelspruit	31.03	-25.63
119	Insecta	Hemiptera	Naucoridae	Laccocoris	Laccocoris Stål, 1856	South Africa	Wakkerstroom-Heyshope Dam Rd.	30.16	-27.02
120	Insecta	Hemiptera	Naucoridae	Laccocoris	Laccocoris Stål, 1856	South Africa	Crocodile R. above conf. Elands R.	30.72	-25.45
121	Insecta	Hemiptera	Naucoridae	Laccocoris	Laccocoris Stål, 1856	South Africa	Crocodile river, at Schagen	30.79	-25.43
122	Insecta	Hemiptera	Naucoridae	Laccocoris	Laccocoris Stål, 1856	South Africa	Orange river, at Upington	21.25	-28.45
123	Insecta	Hemiptera	Naucoridae	Laccocoris	Laccocoris Stål, 1856	South Africa	Wilge R., Warden-Reitz Rd. bridge	28.79	-27.81
124	Insecta	Hemiptera	Naucoridae	Laccocoris	Laccocoris Stål, 1856	South Africa	Noord Kaap river, near Nelspruit	30.87	-25.58
125	Insecta	Hemiptera	Naucoridae	Laccocoris	Laccocoris Stål, 1856	South Africa	Stream? near Mt. Anderson	30.65	-25.08
126	Insecta	Hemiptera	Naucoridae	Laccocoris	Laccocoris Stål, 1856	South Africa	Suidkaap R.,Nelspruit-Barberton Rd	30.97	-25.72
127	Insecta	Hemiptera	Naucoridae	Laccocoris	Laccocoris Stål, 1856	South Africa	Lower Sabie, Kruger National Park	31.98	-25.02
128	Insecta	Hemiptera	Naucoridae	Laccocoris	Laccocoris Stål, 1856	South Africa	Umlumati river, near Buffelspruit	31.69	-25.62
129	Insecta	Hemiptera	Naucoridae	Laccocoris	Laccocoris Stål, 1856	South Africa	Crocodile river, at Rietvlei farm	30.55	-25.38
130	Insecta	Hemiptera	Naucoridae	Laccocoris	Laccocoris Stål, 1856	South Africa	Klein Jukskei R., Veldskoen Bridge	27.97	-26.1
131	Insecta	Hemiptera	Naucoridae	Naucoridae	Naucoridae	South Africa	Crocodile R., below Hennops R. Conf	27.93	-25.83
132	Insecta	Hemiptera	Naucoridae	Macrocoris	Macrocoris flavicollis Signoret, 1861	South Africa	Dam on Korana R., near Kearsney	31.23	-29.3
133	Insecta	Hemiptera	Naucoridae	Laccocoris	Laccocoris Stål, 1856	South Africa	Stn.7, at Labuschagne's Kraal	29.6	-28.7
134	Insecta	Hemiptera	Naucoridae	Macrocoris	Macrocoris Signoret, 1861	South Africa	Shemula Pan, Pongola River	32.24	-27.09
135	Insecta	Hemiptera	Naucoridae	Laccocoris	Laccocoris Stål, 1856	South Africa	Komati River, near Badplaas	30.58	-25.88
136	Insecta	Hemiptera	Naucoridae	Naucoridae	Naucoridae	South Africa	Elsburgspruit, JHB-Heidelberg Rd.	28.17	-26.29
137	Insecta	Hemiptera	Naucoridae	Naucoridae	Naucoridae	South Africa	Above Blesbokspruit confluence	28.13	-26.71
138	Insecta	Hemiptera	Naucoridae	Naucoridae	Naucoridae	South Africa	Stn.4, at Oliviershoek Bridge	29.17	-28.7
139	Insecta	Hemiptera	Naucoridae	Naucoridae	Naucoridae	South Africa	Stn.14, at Tugela Ferry	30.45	-28.73
140	Insecta	Hemiptera	Naucoridae	Laccocoris	Laccocoris Stål, 1856	South Africa	Stn.10a, at Hart's Hill	29.85	-28.72
141	Insecta	Hemiptera	Naucoridae	Naucoridae	Naucoridae	South Africa	Albert Falls	30.44	-29.44
142	Insecta	Hemiptera	Naucoridae	Laccocoris	Laccocoris Stål, 1856	South Africa	Kersefontein, Berg R. Stn. (Stn.21)	18.33	-32.92
143	Insecta	Hemiptera	Naucoridae	Laccocoris	Laccocoris Stål, 1856	South Africa	Eshowe KZN	31.4708	-28.8872
144	Insecta	Hemiptera	Naucoridae	Laccocoris	Laccocoris Stål, 1856	South Africa	Picketberg-Moreesburg Rd. (Stn.18)	18.75	-32.97
145	Insecta	Hemiptera	Naucoridae	Laccocoris	Laccocoris Stål, 1856	South Africa	Sanddrif Farm (Stn.19)	18.58	-32.9
146	Insecta	Hemiptera	Naucoridae	Laccocoris	Laccocoris Stål, 1856	South Africa	Wellington, Lady Loch bridge (Stn12	18.98	-33.63
147	Insecta	Hemiptera	Naucoridae	Laccocoris	Laccocoris Stål, 1856	South Africa	Cecilias Drif,Nat. Rd bridge (Stn10	18.98	-33.76
148	Insecta	Hemiptera	Naucoridae	Laccocoris	Laccocoris Stål, 1856	South Africa	Near Bridgetown (Stn.16)	18.84	-33.1
149	Insecta	Hemiptera	Naucoridae	Laccocoris	Laccocoris Stål, 1856	South Africa	Sout Rivier, at Hopefield (Stn.20)	18.35	-33.06
150	Insecta	Hemiptera	Naucoridae	Laccocoris	Laccocoris Stål, 1856	Zimbabwe	Harare [Salisbury]	31.0408	-17.8361
151	Insecta	Hemiptera	Naucoridae	Laccocoris	Laccocoris Stål, 1856	South Africa	Amanzimtoti South Coast KZN	30.8833	-30.05
152	Insecta	Hemiptera	Naucoridae	Naucoridae	Naucoridae	South Africa	Knysna forest	23.05	-34.02
153	Insecta	Hemiptera	Naucoridae	Naucoridae	Naucoridae	South Africa	Lower Lottering River	23.7474	-33.9733
154	Insecta	Hemiptera	Naucoridae	Laccocoris	Laccocoris Stål, 1856	South Africa	Impendle, below road bridge	29.7361	-29.6292
155	Insecta	Hemiptera	Naucoridae	Macrocoris	Macrocoris Signoret, 1861	Namibia	Omapapurawe Guard Post, 200m from campsite	13.645	-17.2189
156	Insecta	Hemiptera	Naucoridae	Laccocoris	Laccocoris Stål, 1856	South Africa	Kurland Estate	23.4897	-33.9267
157	Insecta	Hemiptera	Naucoridae	Naucoridae	Naucoridae	South Africa	Lower Bloukrantz River	23.6386	-33.9558
158	Insecta	Hemiptera	Naucoridae	Naucoridae	Naucoridae	South Africa	Umvoti River nr Greytown	30.7011	-29.1539
159	Insecta	Hemiptera	Naucoridae	Laccocoris	Laccocoris Stål, 1856	South Africa	Near Impendle, just above confluence with Mkomazi River	29.7417	-29.6361
160	Insecta	Hemiptera	Naucoridae	Naucoridae	Naucoridae	South Africa	Upper Salt River	23.4898	-33.9267
161	Insecta	Hemiptera	Naucoridae	Naucoridae	Naucoridae	South Africa	Upper Groot River West	23.5757	-33.9127
162	Insecta	Hemiptera	Naucoridae	Laccocoris	Laccocoris Stål, 1856	South Africa	Mpofini River, Staebraes Farm	30.1547	-29.9861
163	Insecta	Hemiptera	Naucoridae	Laccocoris	Laccocoris Stål, 1856	South Africa	Lufafa River, below and above confluence	30.1819	-30.0014
164	Insecta	Hemiptera	Naucoridae	Naucoridae	Naucoridae	South Africa	Upper Groot River East	24.1211	-33.9726
165	Insecta	Hemiptera	Naucoridae	Naucoridae	Naucoridae	South Africa	Salt River at Fern Farm (Sout 10)	23.4924	-33.9321
166	Insecta	Hemiptera	Naucoridae	Laccocoris	Laccocoris Stål, 1856	Zimbabwe	Kadoma [Gatooma]	29.9154	-18.3333
167	Insecta	Hemiptera	Naucoridae	Ctenipocoris	Ctenipocoris Montandon, 1897	Mozambique	Jangamo Block- Site IJ5C	35.28	-24.3213
168	Insecta	Hemiptera	Naucoridae	Naucoridae	Naucoridae	Mozambique	Jangamo Block- Site IJ8	35.2926	-24.3461
169	Insecta	Hemiptera	Naucoridae	Naucoridae	Naucoridae	South Africa	Upper Buffels River	23.4789	-33.9824
170	Insecta	Hemiptera	Naucoridae	Laccocoris	Laccocoris Stål, 1856	South Africa	Vergelegen Nature Reserve, above road bridge	29.4917	-29.5528
171	Insecta	Hemiptera	Naucoridae	Naucoridae	Naucoridae	South Africa	Upper Bloukrants River	23.6389	-33.9178
172	Insecta	Hemiptera	Naucoridae	Naucoridae	Naucoridae	South Africa	Skaka's Kraal, below Hlimbitwa	31.0333	-29.2667
173	Insecta	Hemiptera	Naucoridae	Naucoridae	Naucoridae	South Africa	Upper Elandsbos River	23.7828	-33.9324
174	Insecta	Hemiptera	Naucoridae	Macrocoris	Macrocoris Signoret, 1861	Namibia	Cunene River, Omakazeze Guard Post stream.	13.2917	-16.9944
175	Insecta	Hemiptera	Naucoridae	Laccocoris	Laccocoris Stål, 1856	South Africa	Jubilee Creek	22.9708	-33.8889
176	Insecta	Hemiptera	Naucoridae	Naucoridae	Naucoridae	South Africa	Albert Falls, Umgeni River	30.4472	-29.4472
177	Insecta	Hemiptera	Naucoridae	Macrocoris	Macrocoris Signoret, 1861	Mozambique	Lake Chance, Site 1- Sweeping	33.6891	-25.1137
178	Insecta	Hemiptera	Naucoridae	Laccocoris	Laccocoris Stål, 1856	South Africa	upper sources of Olifant River, Ceres, C.P.	19.2333	-33.1667
179	Insecta	Hemiptera	Naucoridae	Naucoridae	Naucoridae	South Africa	Lower Elandsbos River	23.7749	-33.9669
180	Insecta	Hemiptera	Naucoridae	Naucoridae	Naucoridae	South Africa	Lower Groot River (West)	23.559	-33.9662
181	Insecta	Hemiptera	Naucoridae	Naucoridae	Naucoridae	South Africa	Lower Groot River (East)	24.2076	-34.0348
182	Insecta	Hemiptera	Naucoridae	Neomacrocoris	Neomacrocoris Montandon, 1913	Zambia	Chainama Golf Coarse	28.3514	-15.3833
183	Insecta	Hemiptera	Naucoridae	Naucoridae	Naucoridae	South Africa	Tugela River. ''Broadview" above Colenso (IFR 1)	29.8056	-28.7417
184	Insecta	Hemiptera	Naucoridae	Laccocoris	Laccocoris Stål, 1856	South Africa	Vryburg, Griqualand West	24.7333	-26.95
185	Insecta	Hemiptera	Naucoridae	Naucoridae	Naucoridae	South Africa	Witte River, above fern farm, between first waterfall barrier & confluence with Sout R (Sout 16)	23.4945	-33.9171
186	Insecta	Hemiptera	Naucoridae	Macrocoris	Macrocoris Signoret, 1861	South Africa	Mansfield Farm	23.5003	-33.9497
187	Insecta	Hemiptera	Naucoridae	Laccocoris	Laccocoris Stål, 1856	South Africa	Lufafa River confluence	30.1825	-30.0011
188	Insecta	Hemiptera	Naucoridae	Naucoridae	Naucoridae	South Africa	Malimane oog	26.0667	-25.8167
189	Insecta	Hemiptera	Naucoridae	Macrocoris	Macrocoris Signoret, 1861	Nigeria	Upper Warri River	6.21667	5.76667
190	Insecta	Hemiptera	Naucoridae	Naucoridae	Naucoridae	South Africa	Upper Elands River	24.0642	-33.9716
191	Insecta	Hemiptera	Naucoridae	Naucoridae	Naucoridae	South Africa	Umvoti River near Ahrens	30.9369	-29.2458
192	Insecta	Hemiptera	Naucoridae	Naucoris	Naucoris Geoffroy, 1762	Nigeria	Delta State	5.81667	5.53333
193	Insecta	Hemiptera	Naucoridae	Naucoridae	Naucoridae	South Africa	Schoonspruit oog, in marginal vegetation	26.85	-26.2833
194	Insecta	Hemiptera	Naucoridae	Naucoridae	Naucoridae	South Africa	Schoonspruit oog, in marginal vegetation	27.1667	-26.2
195	Insecta	Hemiptera	Naucoridae	Laccocoris	Laccocoris Stål, 1856	South Africa	Site 20, Gravesend Estate	30.7367	-30.1706
196	Insecta	Hemiptera	Naucoridae	Naucoridae	Naucoridae	South Africa	Upper Bobbejaans River	23.559	-33.8963
197	Insecta	Hemiptera	Naucoridae	Naucoridae	Naucoridae	South Africa	Salt River (Farm 302) Site 5	23.5102	-33.9574
198	Insecta	Hemiptera	Naucoridae	Neomacrocoris	Neomacrocoris Montandon, 1913	Mozambique	Jangamo Block- Site IJ9B	35.4011	-24.2464
199	Insecta	Hemiptera	Naucoridae	Naucoridae	Naucoridae	South Africa	Witte River, above fern farm at first waterfall.	23.4934	-33.9195
200	Insecta	Hemiptera	Naucoridae	Naucoridae	Naucoridae	South Africa	Lower Storms River	23.9191	-33.9887
201	Insecta	Hemiptera	Naucoridae	Naucoris	Naucoris Geoffroy, 1762	Namibia	6km upstreem of road	14.2236	-20.3083
202	Insecta	Hemiptera	Naucoridae	Laccocoris	Laccocoris Stål, 1856	Zimbabwe	Umtali, Mashonaland	32.6667	-18.9667
203	Insecta	Hemiptera	Naucoridae	Laccocoris	Laccocoris Stål, 1856	South Africa	Moeras river	22.125	-33.875
204	Insecta	Hemiptera	Naucoridae	Naucoridae	Naucoridae	South Africa	Gifkloof, Site G1	21.4039	-28.4386
205	Insecta	Hemiptera	Naucoridae	Laccocoris	Laccocoris Stål, 1856	Lesotho	Lower Senqunyane River	27.5725	-30.0364
206	Insecta	Hemiptera	Naucoridae	Neomacrocoris	Neomacrocoris Montandon, 1913	Mozambique	Site IJ10, about 2km north of Dongane, site IJ9	35.4149	-24.2223
207	Insecta	Hemiptera	Naucoridae	Laccocoris	Laccocoris Stål, 1856	South Africa	Lawnwood River (Sample 3)	22.9833	-33.9167
208	Insecta	Hemiptera	Naucoridae	Laccocoris	Laccocoris Stål, 1856	South Africa	Sekelgat, S of Laingsburg, Buffelsrivier	20.875	-33.375
209	Insecta	Hemiptera	Naucoridae	Laccocoris	Laccocoris Stål, 1856	South Africa	Matroosberg, Ceres Div., 3500ft	19.6667	-33.3833
210	Insecta	Hemiptera	Naucoridae	Naucoridae	Naucoridae	Mozambique	Jangamo Block- Site IJ9A	35.3756	-24.2814
211	Insecta	Hemiptera	Naucoridae	Laccocoris	Laccocoris Stål, 1856	Namibia	Very Hot Mountains, high up	12.4722	-17.2794
212	Insecta	Hemiptera	Naucoridae	Macrocoris	Macrocoris Signoret, 1861	Mozambique	Lake Sanzative	33.691	-25.1002
213	Insecta	Hemiptera	Naucoridae	Laccocoris	Laccocoris Stål, 1856	South Africa	Vasselot Nature Reserve, 1km above Kurland Site	23.5218	-33.9753
214	Insecta	Hemiptera	Naucoridae	Naucoridae	Naucoridae	South Africa	Kouga River, near Riverside	24.3179	-33.8072
215	Insecta	Hemiptera	Naucoridae	Laccocoris	Laccocoris Stål, 1856	South Africa	Site 19, weir above SAICOR	30.6986	-30.1697
216	Insecta	Hemiptera	Naucoridae	Laccocoris	Laccocoris Stål, 1856	South Africa	Kleinzee N.Namaqualand	17.0833	-29.6667
217	Insecta	Hemiptera	Naucoridae	Macrocoris	Macrocoris Signoret, 1861	Zimbabwe	Victoria Falls, Rhodesia	25.8333	-17.9333
218	Insecta	Hemiptera	Naucoridae	Laccocoris	Laccocoris Stål, 1856	South Africa	Prince Albert Road	21.6833	-32.9833
219	Insecta	Hemiptera	Naucoridae	Laccocoris	Laccocoris Stål, 1856	South Africa	Bushmanland, Henkries	18.1167	-28.95
220	Insecta	Hemiptera	Naucoridae	Laccocoris	Laccocoris Stål, 1856	South Africa	Leipoldtville	18.4833	-32.2333
221	Insecta	Hemiptera	Naucoridae	Naucoridae	Naucoridae	South Africa	Lower Buffels River	23.4635	-33.9855
222	Insecta	Hemiptera	Naucoridae	Naucoridae	Naucoridae	South Africa	Salt River. Lower site in forest.	23.5221	-33.9764
223	Insecta	Hemiptera	Naucoridae	Laccocoris	Laccocoris Stål, 1856	South Africa	Jubilee Creek, picknic spot	22.9658	-33.8881
224	Insecta	Hemiptera	Naucoridae	Naucoridae	Naucoridae	Namibia	Okomite River, tempoary pool	14.1667	-17.4306
225	Insecta	Hemiptera	Naucoridae	Laccocoris	Laccocoris Stål, 1856	Zimbabwe	Rhodesia, Sebakwe	30.5333	-19.1167
226	Insecta	Hemiptera	Naucoridae	Naucoridae	Naucoridae	South Africa	Umvoti River. Sharka's Kraal	31.0358	-29.2636
227	Insecta	Hemiptera	Naucoridae	Ctenipocoris	Ctenipocoris Montandon, 1897	Mozambique	Jangamo Block- Site IJ3	35.2854	-24.1853
228	Insecta	Hemiptera	Naucoridae	Naucoridae	Naucoridae	South Africa	Lower Elands River	24.0609	-34.0174
229	Insecta	Hemiptera	Naucoridae	Neomacrocoris	Neomacrocoris Montandon, 1913	Mozambique	Jangamo Block- Site IJ2	35.2987	-24.1995
230	Insecta	Hemiptera	Naucoridae	Laccocoris	Laccocoris Stål, 1856	South Africa	Sipresrivier	23.5922	-33.6842
231	Insecta	Hemiptera	Naucoridae	Laccocoris	Laccocoris Stål, 1856	Namibia	Zesfontein, S.W.A.	13.6167	-19.1333
232	Insecta	Hemiptera	Naucoridae	Laccocoris	Laccocoris Stål, 1856	Zimbabwe	Penkridge, Melsetter, S. Rhodesia	32.7333	-19.5167
233	Insecta	Hemiptera	Naucoridae	Naucoridae	Naucoridae	South Africa	Skrikrivier, Camp Site 1	23.8947	-33.6469
234	Insecta	Hemiptera	Naucoridae	Naucoridae	Naucoridae	South Africa	Tugel River, Station 1a at Middledrift	31.0317	-28.9333
235	Insecta	Hemiptera	Naucoridae	Naucoridae	Naucoridae	South Africa	Salt River (Site 6)	23.5002	-33.9497
236	Insecta	Hemiptera	Naucoridae	Laccocoris	Laccocoris Stål, 1856	South Africa	Lundy's Hill	29.8722	-29.7417
237	Insecta	Hemiptera	Naucoridae	Naucoris	Naucoris maculatus	Algeria	Berrihane Ecole	8.13482	36.8411
238	Insecta	Hemiptera	Naucoridae	Naucoris	Naucoris maculatus	Algeria	BoumaÃ¯za	7.31625	36.8192
239	Insecta	Hemiptera	Naucoridae	Naucoris	Naucoris maculatus	Algeria	Canal Messida (Tonga)	8.49605	36.853
240	Insecta	Hemiptera	Naucoridae	Naucoris	Naucoris maculatus	Algeria	CarriÃ¨re	8.07462	36.8479
241	Insecta	Hemiptera	Naucoridae	Naucoris	Naucoris maculatus	Algeria	Demnat Ataoua	7.24633	36.9355
242	Insecta	Hemiptera	Naucoridae	Naucoris	Naucoris maculatus	Algeria	El Hrib	8.11133	36.8352
243	Insecta	Hemiptera	Naucoridae	Naucoris	Naucoris maculatus	Algeria	G. Butomes	8.1	36.8342
244	Insecta	Hemiptera	Naucoridae	Naucoris	Naucoris maculatus	Algeria	G. Chichaya	7.30383	36.8965
245	Insecta	Hemiptera	Naucoridae	Naucoris	Naucoris maculatus	Algeria	G. Dakhla	7.98462	36.8446
246	Insecta	Hemiptera	Naucoridae	Naucoris	Naucoris maculatus	Algeria	G. Estah	7.98232	36.8426
247	Insecta	Hemiptera	Naucoridae	Naucoris	Naucoris maculatus	Algeria	G. Hadj Tahar	7.26595	36.8629
248	Insecta	Hemiptera	Naucoridae	Naucoris	Naucoris maculatus	Algeria	G. Sidi Makhlouf	7.30413	36.8849
249	Insecta	Hemiptera	Naucoridae	Naucoris	Naucoris maculatus	Algeria	Ghora	8.43333	36.6167
250	Insecta	Hemiptera	Naucoridae	Naucoris	Naucoris maculatus	Algeria	guelta El Aouana	5.59993	36.7751
251	Insecta	Hemiptera	Naucoridae	Naucoris	Naucoris maculatus	Algeria	Lac Bleu	8.33333	36.9
252	Insecta	Hemiptera	Naucoridae	Naucoris	Naucoris maculatus	Algeria	Lac des Oiseaux	8.11667	36.7667
253	Insecta	Hemiptera	Naucoridae	Naucoris	Naucoris maculatus	Algeria	Lac OkrÃ©a	8.17987	36.8472
254	Insecta	Hemiptera	Naucoridae	Naucoris	Naucoris maculatus	Algeria	Lac OubeÃ¯ra	8.38333	36.8333
255	Insecta	Hemiptera	Naucoridae	Naucoris	Naucoris maculatus	Algeria	Lac Tonga	8.51667	36.8667
256	Insecta	Hemiptera	Naucoridae	Naucoris	Naucoris maculatus	Algeria	Lake Fetzara	7.50736	36.7888
257	Insecta	Hemiptera	Naucoridae	Naucoris	Naucoris maculatus	Algeria	M. Fedjoudj	8.25108	36.8609
258	Insecta	Hemiptera	Naucoridae	Naucoris	Naucoris maculatus	Algeria	M. Gauthiers	8.44352	36.8374
259	Insecta	Hemiptera	Naucoridae	Naucoris	Naucoris maculatus	Algeria	M. Ruppia	8.344	36.9167
260	Insecta	Hemiptera	Naucoridae	Naucoris	Naucoris maculatus	Algeria	Mafragh	7.94792	36.8407
261	Insecta	Hemiptera	Naucoridae	Naucoris	Naucoris maculatus	Algeria	Mare aux Sangliers	7.9459	36.8375
262	Insecta	Hemiptera	Naucoridae	Naucoris	Naucoris maculatus	Algeria	Mekhada	8	36.8
263	Insecta	Hemiptera	Naucoridae	Naucoris	Naucoris maculatus	Algeria	O. Bouaroug	8.33698	36.8591
264	Insecta	Hemiptera	Naucoridae	Naucoris	Naucoris maculatus	Algeria	O. Boumerzoug	7.59392	36.7884
265	Insecta	Hemiptera	Naucoridae	Naucoris	Naucoris maculatus	Algeria	O. Mellah	8.32245	36.8715
266	Insecta	Hemiptera	Naucoridae	Naucoris	Naucoris maculatus	Algeria	O. Nil	5.93731	36.8278
267	Insecta	Hemiptera	Naucoridae	Naucoris	Naucoris maculatus	Algeria	O. Zenati	7.16453	36.3131
268	Insecta	Hemiptera	Naucoridae	Naucoris	Naucoris maculatus	Algeria	Saulaie	7.79378	36.8396
269	Insecta	Hemiptera	Naucoridae	Naucoris	Naucoris maculatus	Algeria	small dam Emir Abdelkader	5.84864	36.7519
270	Insecta	Hemiptera	Naucoridae	Naucoris	Naucoris maculatus	Algeria	Tamaris	8.07672	36.8525
271	Insecta	Hemiptera	Naucoridae	Macrocoris	Macrocoris flavicollis	Botswana	Tsotsorogo Pan	24.35	-18.7167
272	Insecta	Hemiptera	Naucoridae	Neomacrocoris	Neomacrocoris parviceps parviceps	Burkina Faso	Bobo Dioulasso	-4.29576	11.1758
273	Insecta	Hemiptera	Naucoridae	Macrocoris	Macrocoris laticollis laticollis	Cameroon	Abong-Mbang	13.1739	3.98963
274	Insecta	Hemiptera	Naucoridae	Macrocoris	Macrocoris flavicollis flavicollis	Cameroon	Bamenda	13.5472	9.4452
275	Insecta	Hemiptera	Naucoridae	Laccocoris	Laccocoris limigenis	Cameroon	Buea	9.23158	4.15682
276	Insecta	Hemiptera	Naucoridae	Naucoris	Naucoris obsuratus obsuratus	Cameroon	NgaoundÃ©re	13.5877	7.3212
277	Insecta	Hemiptera	Naucoridae	Macrocoris	Macrocoris flavicollis flavicollis	Cameroon	Tibati	12.6251	6.46588
278	Insecta	Hemiptera	Naucoridae	Neomacrocoris	Neomacrocoris handlirschi	CAR	BÃ©boura-Bossanggoa	16.6277	7.34042
279	Insecta	Hemiptera	Naucoridae	NA	NA	Cote dIvoire	Ahondo	-5.14972	6.30889
280	Insecta	Hemiptera	Naucoridae	Naucoris	NA	Cote dIvoire	Bakanaou A	-4.63455	5.59411
281	Insecta	Hemiptera	Naucoridae	Naucoris	NA	Cote dIvoire	Bodo	-4.68458	5.90804
282	Insecta	Hemiptera	Naucoridae	Naucoris	NA	Cote dIvoire	Gnankangnankansou	-4.50054	5.25703
283	Insecta	Hemiptera	Naucoridae	Naucoris	NA	Cote dIvoire	Kodimasso	-4.69472	5.89
284	Insecta	Hemiptera	Naucoridae	Naucoris	NA	Cote dIvoire	KokotikouamÃ©kro	-5.07473	6.27729
285	Insecta	Hemiptera	Naucoridae	Naucoris	NA	Cote dIvoire	KotiÃ©ssou	-5.06123	6.17827
286	Insecta	Hemiptera	Naucoridae	Naucoris	NA	Cote dIvoire	Nâ€™denou	-5.02967	6.17033
287	Insecta	Hemiptera	Naucoridae	NA	NA	Cote dIvoire	Sahoua	-5.17464	6.32204
288	Insecta	Hemiptera	Naucoridae	Naucoris	NA	Cote dIvoire	Sokrogbo	-4.96199	6.04826
289	Insecta	Hemiptera	Naucoridae	Naucoris	NA	Cote dIvoire	Taabo	-5.1101	6.19954
290	Insecta	Hemiptera	Naucoridae	NA	NA	Cote dIvoire	Taabo cite	-5.13745	6.2361
291	Insecta	Hemiptera	Naucoridae	Neomacrocoris	Neomacrocoris handlirschi	DR Congo	Brique River at Kimwenza	15.2775	-4.4646
292	Insecta	Hemiptera	Naucoridae	Neomacrocoris	Neomacrocoris parviceps parviceps	DR Congo	Camp Ruindi	29.2898	-0.7911
293	Insecta	Hemiptera	Naucoridae	Neomacrocoris	Neomacrocoris bondelaufa	DR Congo	Dilolo	22.3435	-10.6866
294	Insecta	Hemiptera	Naucoridae	Neomacrocoris	Neomacrocoris bondelaufa	DR Congo	Elisabethville	27.4826	-11.6642
295	Insecta	Hemiptera	Naucoridae	Neomacrocoris	Neomacrocoris handlirschi	DR Congo	Lusinga	29.8511	-7.53531
296	Insecta	Hemiptera	Naucoridae	Neomacrocoris	Neomacrocoris handlirschi	DR Congo	Matadi	13.4948	-5.7974
297	Insecta	Hemiptera	Naucoridae	Macrocoris	Macrocoris flavicollis	DR Congo	Mwadingusha	27.25	-10.75
298	Insecta	Hemiptera	Naucoridae	Macrocoris	Macrocoris laticollis	DR Congo	Nyonga	26.2932	8.59343
299	Insecta	Hemiptera	Naucoridae	Aneurocoris	Aneurocoris insolitus	DR Congo	Tanganyika, Mpala	29.5245	-6.73224
300	Insecta	Hemiptera	Naucoridae	Neomacrocoris	Neomacrocoris parviceps parviceps	Ghana	Apese Abominya	-0.0116389	5.95861
301	Insecta	Hemiptera	Naucoridae	Naucoris	NA	Ghana	Saduase	-0.13333	5.83333
302	Insecta	Hemiptera	Naucoridae	Macrocoris	Macrocoris flavicollis	Kenya	31 m W of Eldoret	35.2715	0.519833
303	Insecta	Hemiptera	Naucoridae	Neomacrocoris	Neomacrocoris vuga	Kenya	E. le Moult, Kenya Nairobi, Ngong-Forest	36.6379	-1.39657
304	Insecta	Hemiptera	Naucoridae	Neomacrocoris	Neomacrocoris vuga	Kenya	Taita Hills, Wusi	38.3626	-3.38305
305	Insecta	Hemiptera	Naucoridae	Macrocoris	Macrocoris flavicollis	Malawi	Mlanje	35.5	-16.0316
306	Insecta	Hemiptera	Naucoridae	Macrocoris	Macrocoris flavicollis	Malawi	S.W. of Lake Chilwa	35.6793	-15.2812
307	Insecta	Hemiptera	Naucoridae	Macrocoris	Macrocoris flavicollis	Nigeria	Azare	12.1175	10.4428
308	Insecta	Hemiptera	Naucoridae	Macrocoris	Macrocoris flavicollis	Nigeria	Kadura, Kontagora Rd.	7.42586	10.5148
309	Insecta	Hemiptera	Naucoridae	Macrocoris	Macrocoris flavicollis	Nigeria	R. Matagi, 28 mls from Kano	8.57126	12.0798
310	Insecta	Hemiptera	Naucoridae	Neomacrocoris	Neomacrocoris handlirschi	South Africa	Algoa Bay	25.5908	-33.9276
311	Insecta	Hemiptera	Naucoridae	Macrocoris	Macrocoris flavicollis	South Africa	kz-natal, between Empangeni & Richards Bay	32	-28.8333
312	Insecta	Hemiptera	Naucoridae	Macrocoris	Macrocoris flavicollis	South Africa	KZ-Natal, Nyala Game Reserve	31.6667	-28.65
313	Insecta	Hemiptera	Naucoridae	Macrocoris	Macrocoris flavicollis	South Africa	Lake Banghazi Natal RSA	32.6222	-27.6518
314	Insecta	Hemiptera	Naucoridae	Neomacrocoris	Neomacrocoris bondelaufa	South Africa	Malolotja, Res. Dam at Camp	31.1333	-26.15
315	Insecta	Hemiptera	Naucoridae	Macrocoris	Macrocoris flavicollis	South Africa	Natal #13G, Empangeni	31.7	-28.6333
316	Insecta	Hemiptera	Naucoridae	Macrocoris	Macrocoris flavicollis	South Africa	Natal, 13 mi. SW Empangeni	31.8139	-28.8005
317	Insecta	Hemiptera	Naucoridae	Macrocoris	Macrocoris flavicollis	South Africa	Natal, Richardâ€™s Bay	32.1	-28.8
318	Insecta	Hemiptera	Naucoridae	Macrocoris	Macrocoris flavicollis	Sudan	Li Rangu, 15 mls. from Yambio	28.3551	4.72806
319	Insecta	Hemiptera	Naucoridae	Laccocoris	Laccocoris limigenus	Tanzania	1 km E of Karema	30.4386	-6.80788
320	Insecta	Hemiptera	Naucoridae	Macrocoris	Macrocoris flavicollis	Tanzania	1 km N of Nyenjele, Muwawa River	32.3597	-8.92148
321	Insecta	Hemiptera	Naucoridae	Neomacrocoris	Neomacrocoris bondelaufa	Tanzania	110 km N of Mpanda	30.6007	-5.62908
322	Insecta	Hemiptera	Naucoridae	Macrocoris	Macrocoris flavicollis	Tanzania	15 km N of Kigoma, Mungonya River	29.6667	-4.83895
323	Insecta	Hemiptera	Naucoridae	Macrocoris	Macrocoris flavicollis	Tanzania	20 km N of Songea, Lumecha River at Samangula	35.6711	-10.5025
324	Insecta	Hemiptera	Naucoridae	Neomacrocoris	Neomacrocoris bondelaufa	Tanzania	20 km SW of Sumbawanga, Katuka River at Katuka	31.5298	-8.11068
325	Insecta	Hemiptera	Naucoridae	Laccocoris	Laccocoris limigenus	Tanzania	40 km N of Kigoma	29.8698	-4.88668
326	Insecta	Hemiptera	Naucoridae	Laccocoris	Laccocoris limigenus	Tanzania	57 km N of Mpanda, Masito/Ogala	30.9635	-5.9457
327	Insecta	Hemiptera	Naucoridae	Macrocoris	Macrocoris flavicollis	Tanzania	8 km E of Kigoma	29.6573	-4.85368
328	Insecta	Hemiptera	Naucoridae	Macrocoris	Macrocoris flavicollis	Tanzania	93 km N of Mpanda, Kapipula stream	30.6927	-5.70388
329	Insecta	Hemiptera	Naucoridae	Neomacrocoris	Neomacrocoris parviceps parviceps	Tanzania	approx. 5 km E of Bhiaramulo	31.3298	-2.63557
330	Insecta	Hemiptera	Naucoridae	Macrocoris	Macrocoris flavicollis	Tanzania	Benako	30.8559	-2.46802
331	Insecta	Hemiptera	Naucoridae	Macrocoris	Macrocoris flavicollis	Tanzania	ca 21 miles NW of Morogoro	37.5577	-6.4939
332	Insecta	Hemiptera	Naucoridae	Macrocoris	Macrocoris flavicollis	Tanzania	ca 5 km E of Bhiaramulo	31.3465	-2.63598
333	Insecta	Hemiptera	Naucoridae	Macrocoris	Macrocoris flavicollis	Tanzania	ca 5 km N of Songea, Luwila River	35.6533	-10.6252
334	Insecta	Hemiptera	Naucoridae	Neomacrocoris	Neomacrocoris parviceps parviceps	Tanzania	ca 54 km E of Karema	30.6702	-6.69734
335	Insecta	Hemiptera	Naucoridae	Neomacrocoris	Neomacrocoris parviceps parviceps	Tanzania	Dar-es-Salaam	39.1142	-6.7697
336	Insecta	Hemiptera	Naucoridae	Naucoris	Naucoris obscuratus	Tanzania	Gomba River, 2 km S of Chekelei	38.3129	-4.83807
337	Insecta	Hemiptera	Naucoridae	Neomacrocoris	Neomacrocoris handlirschi	Tanzania	Gombe National Park, Mitumba stream	29.6304	-4.64008
338	Insecta	Hemiptera	Naucoridae	Macrocoris	Macrocoris flavicollis	Tanzania	Gombe National Park, Mwagongo, Nkonya River	29.6386	-4.62252
339	Insecta	Hemiptera	Naucoridae	Macrocoris	Macrocoris flavicollis	Tanzania	Gombe National Park, Rutanga stream	29.6277	-4.65185
340	Insecta	Hemiptera	Naucoridae	Macrocoris	Macrocoris flavicollis	Tanzania	Hanga River at Ngadinda	35.6602	-10.1711
341	Insecta	Hemiptera	Naucoridae	Neomacrocoris	Neomacrocoris parviceps parviceps	Tanzania	Ilahi River at Iraguwa	36.5277	-8.5056
342	Insecta	Hemiptera	Naucoridae	Macrocoris	Macrocoris flavicollis	Tanzania	Itunga inlet, Lake Nyassa	33.9462	-9.5849
343	Insecta	Hemiptera	Naucoridae	Neomacrocoris	Neomacrocoris parviceps parviceps	Tanzania	Jembe stream at Muheza	38.7851	-5.171
344	Insecta	Hemiptera	Naucoridae	Naucoris	Naucoris obscuratus	Tanzania	Jiwemawe Reservoir at Ndungu	38.0867	-4.42493
345	Insecta	Hemiptera	Naucoridae	Neomacrocoris	Neomacrocoris bondelaufa	Tanzania	Kalembela River	30.0661	-4.68022
346	Insecta	Hemiptera	Naucoridae	Laccocoris	Laccocoris limigenus	Tanzania	Kamawe River at Puwi	31.8342	-8.35048
347	Insecta	Hemiptera	Naucoridae	Macrocoris	Macrocoris flavicollis	Tanzania	Karenge	31.0755	-3.13227
348	Insecta	Hemiptera	Naucoridae	Laccocoris	Laccocoris limigenus	Tanzania	Kasimba River	31.073	-6.36003
349	Insecta	Hemiptera	Naucoridae	Neomacrocoris	Neomacrocoris bondelaufa	Tanzania	Kazuramimba	30.0162	-5.00258
350	Insecta	Hemiptera	Naucoridae	Laccocoris	Laccocoris limigenus	Tanzania	Kibaoni stream	30.3444	-5.06623
351	Insecta	Hemiptera	Naucoridae	Laccocoris	Laccocoris limigenus	Tanzania	Kiberege River at Kiberege	36.8563	-7.94785
352	Insecta	Hemiptera	Naucoridae	Macrocoris	Macrocoris flavicollis	Tanzania	Kibondo, Mpemvyi River	30.6991	-3.7338
353	Insecta	Hemiptera	Naucoridae	Macrocoris	Macrocoris flavicollis	Tanzania	Kihuuwi River at Timba	38.6903	-5.12805
354	Insecta	Hemiptera	Naucoridae	Naucoris	Naucoris obscuratus	Tanzania	Kikwawila River at Kikwawila	36.7227	-8.09383
355	Insecta	Hemiptera	Naucoridae	Laccocoris	Laccocoris limigenus	Tanzania	Kindai Reservoir at Singida	34.7362	-4.83442
356	Insecta	Hemiptera	Naucoridae	Laccocoris	Laccocoris limigenus	Tanzania	Kipumbuiko River	34.7657	-5.09445
357	Insecta	Hemiptera	Naucoridae	Macrocoris	Macrocoris flavicollis	Tanzania	Kisawasawa River at Kisawasawa	36.8719	-7.84327
358	Insecta	Hemiptera	Naucoridae	Laccocoris	Laccocoris limigenus	Tanzania	Kisesa, ca 20 km NE Mwanza	33.0628	-2.55443
359	Insecta	Hemiptera	Naucoridae	Macrocoris	Macrocoris flavicollis	Tanzania	Kisesa, ca 20 km NE Mwanza	33.0609	-2.55575
360	Insecta	Hemiptera	Naucoridae	Macrocoris	Macrocoris flavicollis	Tanzania	Kitope River at Mkaratini Bridge	39.2473	-6.0119
361	Insecta	Hemiptera	Naucoridae	Neomacrocoris	Neomacrocoris parviceps parviceps	Tanzania	Kitope River at Zingwezingwe Bridge	39.2456	-6.01605
362	Insecta	Hemiptera	Naucoridae	Laccocoris	Laccocoris limigenus	Tanzania	Kwamaluli River at Mbagai	38.3859	-4.97602
363	Insecta	Hemiptera	Naucoridae	Aneurocoris	Aneurocoris insolitus	Tanzania	Lake Tanganyika, Karema	30.4441	-6.82823
364	Insecta	Hemiptera	Naucoridae	Aneurocoris	Aneurocoris insolitus	Tanzania	Lake Tanganyika, Kasanga	31.144	-8.44577
365	Insecta	Hemiptera	Naucoridae	Aneurocoris	Aneurocoris insolitus	Tanzania	Lake Tanganyika, Kigoma	29.6332	-4.91198
366	Insecta	Hemiptera	Naucoridae	Aneurocoris	Aneurocoris insolitus	Tanzania	Lake Tanganyika, Kigoma	29.6709	-4.92198
367	Insecta	Hemiptera	Naucoridae	Macrocoris	Macrocoris flavicollis	Tanzania	Luchugi River	30.1617	-4.52888
368	Insecta	Hemiptera	Naucoridae	Laccocoris	Laccocoris limigenus	Tanzania	Lukali	35.5014	-5.73227
369	Insecta	Hemiptera	Naucoridae	Laccocoris	Laccocoris spurcus congoensis	Tanzania	Maboo stream at Mbeya Peak village	33.4177	-8.84053
370	Insecta	Hemiptera	Naucoridae	Laccocoris	Laccocoris limigenus	Tanzania	Magole River at Dumila	37.3605	-6.38702
371	Insecta	Hemiptera	Naucoridae	Neomacrocoris	Neomacrocoris parviceps ocellatus	Tanzania	Maua	37.4833	-3.3
372	Insecta	Hemiptera	Naucoridae	Laccocoris	Laccocoris limigenus	Tanzania	Mazinde stream at Mazinde	38.2103	-4.80348
373	Insecta	Hemiptera	Naucoridae	Macrocoris	Macrocoris flavicollis	Tanzania	Mbasa River at Mahandaki	36.6451	-8.39397
374	Insecta	Hemiptera	Naucoridae	Macrocoris	Macrocoris flavicollis	Tanzania	Mikumi National Park	37.0556	-7.36013
375	Insecta	Hemiptera	Naucoridae	Neomacrocoris	Neomacrocoris bondelaufa	Tanzania	Msanzi River at Msanzi	31.5216	-8.19018
376	Insecta	Hemiptera	Naucoridae	Macrocoris	Macrocoris flavicollis	Tanzania	Msimba,ca 18 km N of Kigoma	29.7092	-4.85097
377	Insecta	Hemiptera	Naucoridae	Laccocoris	Laccocoris limigenus	Tanzania	Mtinko stream at Mtinko	34.8441	-4.55875
378	Insecta	Hemiptera	Naucoridae	Laccocoris	Laccocoris limicola	Tanzania	Muvozi River	31.0355	-3.18885
379	Insecta	Hemiptera	Naucoridae	Neomacrocoris	Neomacrocoris parviceps parviceps	Tanzania	Mwaya River at Mangâ€™ula	36.8867	-7.84908
380	Insecta	Hemiptera	Naucoridae	Neomacrocoris	Neomacrocoris parviceps parviceps	Tanzania	Mwera River at Mwera	39.2711	-6.14685
381	Insecta	Hemiptera	Naucoridae	Laccocoris	Laccocoris limigenus	Tanzania	Mwiriwa River at Kimamba	36.0879	-7.66095
382	Insecta	Hemiptera	Naucoridae	Laccocoris	Laccocoris limigenus	Tanzania	Mzombe River at Mzombe	37.0333	-7.49047
383	Insecta	Hemiptera	Naucoridae	Laccocoris	Laccocoris limigenus	Tanzania	Ndawiachi River at Itete	36.4321	-8.65108
384	Insecta	Hemiptera	Naucoridae	Macrocoris	Macrocoris flavicollis	Tanzania	near Kashishi	33.8052	-2.27065
385	Insecta	Hemiptera	Naucoridae	Macrocoris	Macrocoris flavicollis	Tanzania	Nyakivaya Lake, ca 5 km N of Kasulu	30.4352	-4.27425
386	Insecta	Hemiptera	Naucoridae	Macrocoris	Macrocoris flavicollis	Tanzania	Nyanguge	33.2197	-2.54365
387	Insecta	Hemiptera	Naucoridae	Naucoris	Naucoris obscuratus	Tanzania	pond by Ruvu River W of Bagamoyo	38.8436	-6.47575
388	Insecta	Hemiptera	Naucoridae	Neomacrocoris	Neomacrocoris parviceps parviceps	Tanzania	river from Soni to Mombo, 2 km E of Vuga Junction	38.3484	-4.86733
389	Insecta	Hemiptera	Naucoridae	Neomacrocoris	Neomacrocoris vuga	Tanzania	river from Soni to Mombo, Karense	38.3726	-4.83807
390	Insecta	Hemiptera	Naucoridae	Laccocoris	Laccocoris limigenus	Tanzania	Ruaha River at Mbuyuni	36.5162	-7.46537
391	Insecta	Hemiptera	Naucoridae	Neomacrocoris	Neomacrocoris parviceps parviceps	Tanzania	Rukwa Valley	31.7667	-7.96661
392	Insecta	Hemiptera	Naucoridae	Macrocoris	Macrocoris flavicollis	Tanzania	Sau River at Kasunga	31.5019	-8.0574
393	Insecta	Hemiptera	Naucoridae	Laccocoris	Laccocoris limigenus	Tanzania	Silunga River at Chikuyu	35.0761	-5.87038
394	Insecta	Hemiptera	Naucoridae	Laccocoris	Laccocoris limigenus	Tanzania	Singidan Reservoir at Singida	34.7428	-4.7928
395	Insecta	Hemiptera	Naucoridae	Macrocoris	Macrocoris flavicollis	Tanzania	Sonjo River at Sonjo	36.8964	-7.80817
396	Insecta	Hemiptera	Naucoridae	Macrocoris	Macrocoris flavicollis	Tanzania	Sumbugulu River at Kidatu	36.9335	-7.72285
397	Insecta	Hemiptera	Naucoridae	Macrocoris	Macrocoris flavicollis	Tanzania	Tairo, ca 5 km E of Bunda	33.7616	-2.56378
398	Insecta	Hemiptera	Naucoridae	Macrocoris	Macrocoris flavicollis	Tanzania	Tanganyika, Ikoga Marshes	34.5	-8.33333
399	Insecta	Hemiptera	Naucoridae	Neomacrocoris	Neomacrocoris parviceps parviceps	Tanzania	Tanganyika, Maji Moto	33.6667	-8.63333
400	Insecta	Hemiptera	Naucoridae	Laccocoris	Laccocoris limigenus	Tanzania	Tiawi, Kwaanseri Lake	35.4623	-3.91
401	Insecta	Hemiptera	Naucoridae	Neomacrocoris	Neomacrocoris bondelaufa	Tanzania	tributary to Kalembela river	30.0666	-4.67905
402	Insecta	Hemiptera	Naucoridae	Neomacrocoris	Neomacrocoris karimii	Tanzania	Usambara Mountains near Karimi Tea Estate (route of Muheza to Amani)	38.6354	-5.02892
403	Insecta	Hemiptera	Naucoridae	Macrocoris	Macrocoris flavicollis	Tanzania	Ushashi, ca 5 km N of Nyiendo	33.9207	-2.009
404	Insecta	Hemiptera	Naucoridae	Neomacrocoris	Neomacrocoris vuga	Tanzania	W. Usambara Mts	38.6385	-5.02651
405	Insecta	Hemiptera	Naucoridae	Laccocoris	Laccocoris limigenus	Tanzania	Yayeda River at Bagheti	35.3412	-4.00263
406	Insecta	Hemiptera	Naucoridae	Macrocoris	Macrocoris flavicollis	Tanzania	NA	30.3893	-5.21438
407	Insecta	Hemiptera	Naucoridae	Naucoris	Naucoris maculatus	Tunisia	ST1	8.43377	36.4505
408	Insecta	Hemiptera	Naucoridae	Naucoris	Naucoris maculatus	Tunisia	ST10	10.0852	36.9508
409	Insecta	Hemiptera	Naucoridae	Naucoris	Naucoris maculatus	Tunisia	ST11	10.0759	37.0187
410	Insecta	Hemiptera	Naucoridae	Naucoris	Naucoris maculatus	Tunisia	ST21	9.71274	37.2418
411	Insecta	Hemiptera	Naucoridae	Naucoris	Naucoris maculatus	Tunisia	ST22	9.62414	37.2012
412	Insecta	Hemiptera	Naucoridae	Naucoris	Naucoris maculatus	Tunisia	ST23	9.58516	37.1963
413	Insecta	Hemiptera	Naucoridae	Naucoris	Naucoris maculatus	Tunisia	ST24	9.57899	37.1943
414	Insecta	Hemiptera	Naucoridae	Naucoris	Naucoris maculatus	Tunisia	ST25	9.23302	37.2078
415	Insecta	Hemiptera	Naucoridae	Naucoris	Naucoris maculatus	Tunisia	ST30	9.61521	36.8664
416	Insecta	Hemiptera	Naucoridae	Naucoris	Naucoris maculatus	Tunisia	ST31	9.61949	36.8686
417	Insecta	Hemiptera	Naucoridae	Naucoris	Naucoris maculatus	Tunisia	ST33	9.7176	36.9658
418	Insecta	Hemiptera	Naucoridae	Naucoris	Naucoris maculatus	Tunisia	ST34	9.66319	37.0301
419	Insecta	Hemiptera	Naucoridae	Naucoris	Naucoris maculatus	Tunisia	ST35	9.71861	37.1075
420	Insecta	Hemiptera	Naucoridae	Naucoris	Naucoris maculatus	Tunisia	ST36	9.84389	37.1207
421	Insecta	Hemiptera	Naucoridae	Naucoris	Naucoris maculatus	Tunisia	ST37	9.74486	37.2244
422	Insecta	Hemiptera	Naucoridae	Naucoris	Naucoris maculatus	Tunisia	ST38	10.0618	37.153
423	Insecta	Hemiptera	Naucoridae	Naucoris	Naucoris maculatus	Tunisia	ST39	9.99636	37.1794
424	Insecta	Hemiptera	Naucoridae	Naucoris	Naucoris maculatus	Tunisia	ST42	9.9092	36.3934
425	Insecta	Hemiptera	Naucoridae	Naucoris	Naucoris maculatus	Tunisia	ST43	9.74586	36.2246
426	Insecta	Hemiptera	Naucoridae	Naucoris	Naucoris maculatus	Tunisia	ST45	9.7156	36.1993
427	Insecta	Hemiptera	Naucoridae	Naucoris	Naucoris maculatus	Tunisia	ST46	9.9004	36.3714
428	Insecta	Hemiptera	Naucoridae	Naucoris	Naucoris maculatus	Tunisia	ST47	10.005	36.4026
429	Insecta	Hemiptera	Naucoridae	Naucoris	Naucoris maculatus	Tunisia	ST48	10.8875	36.9439
430	Insecta	Hemiptera	Naucoridae	Naucoris	Naucoris maculatus	Tunisia	ST49	10.7243	36.8675
431	Insecta	Hemiptera	Naucoridae	Naucoris	Naucoris maculatus	Tunisia	ST6	9.22365	36.7364
432	Insecta	Hemiptera	Naucoridae	Naucoris	Naucoris maculatus	Tunisia	ST7	9.84817	36.8083
433	Insecta	Hemiptera	Naucoridae	Naucoris	Naucoris maculatus	Tunisia	ST8	9.93473	36.8478
434	Insecta	Hemiptera	Naucoridae	Naucoris	Naucoris maculatus	Tunisia	ST9	9.94851	36.0819
435	Insecta	Hemiptera	Naucoridae	Neomacrocoris	Neomacrocoris parviceps parviceps	Uganda	Namanve Swamp	32.684	0.356683
436	Insecta	Hemiptera	Naucoridae	Neomacrocoris	Neomacrocoris handlirschi	Zambia	Kaombe	30.7142	-13.1942
437	Insecta	Hemiptera	Naucoridae	Macrocoris	Macrocoris flavicollis	Zimbabwe	Glyro River, Byo-Wankie Rd.	26.41	-18.3331
438	Insecta	Hemiptera	Naucoridae	Neomacrocoris	Neomacrocoris handlirschi	Zimbabwe	Inyanga	32.684	-18.2087
439	Insecta	Hemiptera	Naucoridae	Macrocoris	Macrocoris flavicollis	Zimbabwe	St. between Salisbury + Bromly	31.0631	-17.9802

## Sheet: Table S2. Belostomatidae
	Class	Order	Family	Genus	Species	Country	Location	long	lat
1	Insecta	Hemiptera	Belostomatidae	Belostomatidae	Belostomatidae	Tanzania	NA	35.73	-6.17
2	Insecta	Hemiptera	Belostomatidae	Belostomatidae	Belostomatidae	Zambia	NA	24.5547	-11.6061
3	Insecta	Hemiptera	Belostomatidae	Belostomatidae	Belostomatidae	Ghana	Ankasa Res, Nkwanta Camp	-2.63903	5.2761
4	Insecta	Hemiptera	Belostomatidae	Belostomatidae	Belostomatidae	Ghana	btwn Nkwanta and Odumase	0.44269	8.25894
5	Insecta	Hemiptera	Belostomatidae	Belostomatidae	Belostomatidae	South Africa	Mgeni River, Mgeini Wier u/s of Nagel Dam, Site 14	30.6	-29.57
6	Insecta	Hemiptera	Belostomatidae	Belostomatidae	Belostomatidae	South Africa	At Albert Falls, Site 10	30.44	-29.44
7	Insecta	Hemiptera	Belostomatidae	Belostomatidae	Belostomatidae	South Africa	Mgeni d/s of Mpolweni Con, Site 12	30.46	-29.46
8	Insecta	Hemiptera	Belostomatidae	Appasus	Appasus capensis Mayr, 1843	Botswana	Xakanaxa, Moremi	23.242	-19.162
9	Insecta	Hemiptera	Belostomatidae	Appasus	Appasus	Botswana	Chief?s Island	24.064	-19.544
10	Insecta	Hemiptera	Belostomatidae	Appasus	Appasus capensis Mayr, 1843	Botswana	Chief?s Island	23.08	-19.534
11	Insecta	Hemiptera	Belostomatidae	Appasus	Appasus nepoides Fabricius, 1843	Botswana	Upper Panhandle	21.912	-18.44
12	Insecta	Hemiptera	Belostomatidae	Appasus	Appasus grassei Poisson, 1843	Botswana	Upper Panhandle	21.972	-18.405
13	Insecta	Hemiptera	Belostomatidae	Appasus	Appasus nepoides Fabricius, 1843	Botswana	Guma Lagoon/ Upper Delta	22.386	-18.962
14	Insecta	Hemiptera	Belostomatidae	Appasus	Appasus nepoides Fabricius, 1843	Botswana	Upper Panhandle	21.886	-18.407
15	Insecta	Hemiptera	Belostomatidae	Appasus	Appasus nepoides Fabricius, 1843	Botswana	Guma Lagoon/ Upper Delta	22.373	-18.954
16	Insecta	Hemiptera	Belostomatidae	Poissonia	Poissonia Brown, 1948	Botswana	Xakanaxa, Moremi	23.376	-19.138
17	Insecta	Hemiptera	Belostomatidae	Appasus	Appasus nepoides Fabricius, 1843	Botswana	Upper Panhandle	21.88	-18.411
18	Insecta	Hemiptera	Belostomatidae	Appasus	Appasus nepoides Fabricius, 1843	Botswana	Xakanaxa, Moremi	23.461	-19.204
19	Insecta	Hemiptera	Belostomatidae	Appasus	Appasus	Botswana	Upper Panhandle	21.787	-18.274
20	Insecta	Hemiptera	Belostomatidae	Appasus	Appasus capensis Mayr, 1843	Botswana	Chief?s Island	23.096	-19.527
21	Insecta	Hemiptera	Belostomatidae	Appasus	Appasus nepoides Fabricius, 1843	Botswana	Xakanaxa, Moremi	23.46	-19.204
22	Insecta	Hemiptera	Belostomatidae	Appasus	Appasus nepoides Fabricius, 1843	Botswana	Upper Panhandle	21.81	-18.272
23	Insecta	Hemiptera	Belostomatidae	Appasus	Appasus nepoides Fabricius, 1843	Botswana	Guma Lagoon/ Upper Delta	22.406	-18.86
24	Insecta	Hemiptera	Belostomatidae	Appasus	Appasus nepoides Fabricius, 1843	Botswana	Xakanaxa, Moremi	23.416	-19.193
25	Insecta	Hemiptera	Belostomatidae	Appasus	Appasus nepoides Fabricius, 1843	Botswana	Chief?s Island	23.104	-19.522
26	Insecta	Hemiptera	Belostomatidae	Lethocerus	Lethocerus Mayr, 1853	South Africa	Durban North KZN	31.0358	-29.7806
27	Insecta	Hemiptera	Belostomatidae	Lethocerus	Lethocerus Mayr, 1853	South Africa	Lala Nek Ingwavuma KZN	32.7919	-27.2206
28	Insecta	Hemiptera	Belostomatidae	Belostomatidae	Belostomatidae	Namibia	Upstream of "Ficus Camp"	13.64	-17.21
29	Insecta	Hemiptera	Belostomatidae	Appasus	Appasus nepoides Fabricius, 1843	Guinea-Bissau	Bissagos-Archipel, Insel Bolama	-15.55	11.5667
30	Insecta	Hemiptera	Belostomatidae	Belostomatidae	Belostomatidae	Tanzania	Mkomazi Game Reserve, valley NW of Ibaya Camp	37.8	-3.96667
31	Insecta	Hemiptera	Belostomatidae	Belostomatidae	Belostomatidae	South Africa	Impendle, below road bridge	29.73	-29.62
32	Insecta	Hemiptera	Belostomatidae	Belostomatidae	Belostomatidae	South Africa	Lufafa River confluence	30.18	-30
33	Insecta	Hemiptera	Belostomatidae	Belostomatidae	Belostomatidae	South Africa	Tributary of Tanibos	27.8	-26.82
34	Insecta	Hemiptera	Belostomatidae	Belostomatidae	Belostomatidae	South Africa	Mooi River, at Hornet Corner	30.38	-28.95
35	Insecta	Hemiptera	Belostomatidae	Belostomatidae	Belostomatidae	South Africa	Between Aberfoyle + Impofana Farms	30.07	-29.4
36	Insecta	Hemiptera	Belostomatidae	Belostomatidae	Belostomatidae	South Africa	Mooi River, above Rosetta	29.97	-29.32
37	Insecta	Hemiptera	Belostomatidae	Belostomatidae	Belostomatidae	South Africa	Mooi River at Dalcrue Farm	29.89	-29.36
38	Insecta	Hemiptera	Belostomatidae	Belostomatidae	Belostomatidae	South Africa	Lions River, near Lions River Stn.	30.15	-29.47
39	Insecta	Hemiptera	Belostomatidae	Lethocerus	Lethocerus Mayr, 1853	South Africa	Westville (The Wimpy Pavillion Shopping Complex) K	30.9386	-29.8244
40	Insecta	Hemiptera	Belostomatidae	Belostomatidae	Belostomatidae	South Africa	Howieson's Poort,Gently running str	26.48	-33.39
41	Insecta	Hemiptera	Belostomatidae	Belostomatidae	Belostomatidae	South Africa	Pool at roadside near Wildebees R.	28.08	-31.22
42	Insecta	Hemiptera	Belostomatidae	Belostomatidae	Belostomatidae	South Africa	Pan at roadside near Wildebees R.	28.17	-31.2
43	Insecta	Hemiptera	Belostomatidae	Belostomatidae	Belostomatidae	South Africa	Sabie-Sand reserve at Londolozi	31.53	-24.79
44	Insecta	Hemiptera	Belostomatidae	Belostomatidae	Belostomatidae	South Africa	Sabie river at Mlondozi	32	-25.16
45	Insecta	Hemiptera	Belostomatidae	Belostomatidae	Belostomatidae	South Africa	Sabie river near Lebombo mountains	32.01	-25.17
46	Insecta	Hemiptera	Belostomatidae	Belostomatidae	Belostomatidae	South Africa	Rufanes River Farm, near Rufanes R.	26.95	-33.57
47	Insecta	Hemiptera	Belostomatidae	Lethocerus	Lethocerus Mayr, 1853	Sudan	El Geily, Al Khartum	32.5739	16.0122
48	Insecta	Hemiptera	Belostomatidae	Belostomatidae	Belostomatidae	Botswana	Moremi Reserve, Okavango Swamps	23.28	-19.18
49	Insecta	Hemiptera	Belostomatidae	Belostomatidae	Belostomatidae	South Africa	S. Afr., CP. Hogsback	26.9333	-32.6
50	Insecta	Hemiptera	Belostomatidae	Appasus	Appasus	Madagascar	Mahabo, 45 km S	44.6333	-20.7
51	Insecta	Hemiptera	Belostomatidae	Hydrocyrius	Hydrocyrius Spinola, 1850	Madagascar	Mahabo, 5 km N	44.6667	-20.3833
52	Insecta	Hemiptera	Belostomatidae	Belostomatidae	Belostomatidae	South Africa	Nr Makatini KZN	32.2167	-27.25
53	Insecta	Hemiptera	Belostomatidae	Lethocerus	Lethocerus Mayr, 1853	South Africa	Scottburgh KZN	30.7542	-30.2861
54	Insecta	Hemiptera	Belostomatidae	Belostomatidae	Belostomatidae	South Africa	Buffalo R., at Retreat (St.3)	30.18	-27.72
55	Insecta	Hemiptera	Belostomatidae	Belostomatidae	Belostomatidae	South Africa	Below Newcastle Sewage Works (St.7)	30.02	-27.72
56	Insecta	Hemiptera	Belostomatidae	Belostomatidae	Belostomatidae	South Africa	Ngagane R., Steildrift Rd. (St.6)	30.02	-27.77
57	Insecta	Hemiptera	Belostomatidae	Belostomatidae	Belostomatidae	South Africa	Mandini-Iscor Rd. Bridge (St.8)	30.06	-27.72
58	Insecta	Hemiptera	Belostomatidae	Belostomatidae	Belostomatidae	South Africa	Below Osizweni Sewage Works (St.5)	30.28	-27.77
59	Insecta	Hemiptera	Belostomatidae	Belostomatidae	Belostomatidae	South Africa	Umzumbe River, Old South Coast Rd	30.53	-30.6
60	Insecta	Hemiptera	Belostomatidae	Belostomatidae	Belostomatidae	South Africa	Amahlongwa River,South Coast Road	30.72	-30.25
61	Insecta	Hemiptera	Belostomatidae	Belostomatidae	Belostomatidae	South Africa	Umpambinyoni River, South Coast Rd	30.68	-30.27
62	Insecta	Hemiptera	Belostomatidae	Belostomatidae	Belostomatidae	Botswana	Thama River, Boro, Botswana	23.25	-19.75
63	Insecta	Hemiptera	Belostomatidae	Belostomatidae	Belostomatidae	South Africa	Bloukrans R., Ght-Port Alfred Road	26.71	-33.38
64	Insecta	Hemiptera	Belostomatidae	Belostomatidae	Belostomatidae	South Africa	Kowie River, Penny Hoek, Bathurst	26.75	-33.5
65	Insecta	Hemiptera	Belostomatidae	Belostomatidae	Belostomatidae	South Africa	Farm Dam at Kiedgesville	28.72	-31.65
66	Insecta	Hemiptera	Belostomatidae	Belostomatidae	Belostomatidae	South Africa	Kroomie R.,Ft. Beaufort-Adelaide Rd	26.43	-32.77
67	Insecta	Hemiptera	Belostomatidae	Limnogeton	Limnogeton fieberi Mayr, 1853	Tanzania	Ifakara, Morogoro	36.6833	-8.13306
68	Insecta	Hemiptera	Belostomatidae	Belostomatidae	Belostomatidae	South Africa	Western arm entrance, north shore	32.66	-27.36
69	Insecta	Hemiptera	Belostomatidae	Belostomatidae	Belostomatidae	South Africa	Northern arm of lake	32.65	-27.29
70	Insecta	Hemiptera	Belostomatidae	Belostomatidae	Belostomatidae	South Africa	Jukskei R., above Klein Jukskei R.	27.96	-25.95
71	Insecta	Hemiptera	Belostomatidae	Belostomatidae	Belostomatidae	South Africa	Hennops R., above Rietspruit Conf.	28.11	-25.82
72	Insecta	Hemiptera	Belostomatidae	Belostomatidae	Belostomatidae	South Africa	Meerhof, at Hartebeespoort Dam	27.89	-25.76
73	Insecta	Hemiptera	Belostomatidae	Belostomatidae	Belostomatidae	South Africa	Magalies R., below Swartspruit Conf	27.56	-25.95
74	Insecta	Hemiptera	Belostomatidae	Belostomatidae	Belostomatidae	South Africa	Scheerpoort R., before Magalies R.	27.76	-25.78
75	Insecta	Hemiptera	Belostomatidae	Belostomatidae	Belostomatidae	South Africa	Jukskei R., below Modderfonteinsprt	28.11	-26.04
76	Insecta	Hemiptera	Belostomatidae	Belostomatidae	Belostomatidae	South Africa	Klein Jukskei R., above Jukskei R.	28.06	-26.02
77	Insecta	Hemiptera	Belostomatidae	Belostomatidae	Belostomatidae	South Africa	Sand R., above Vet R. confluence	26.43	-28.08
78	Insecta	Hemiptera	Belostomatidae	Belostoma	Belostoma Latreille, 1807	South Africa	Vet River, below Erfenis Dam	26.77	-28.5
79	Insecta	Hemiptera	Belostomatidae	Belostomatidae	Belostomatidae	South Africa	Vet R., below weir at Hoopstad	25.9	-27.84
80	Insecta	Hemiptera	Belostomatidae	Belostomatidae	Belostomatidae	South Africa	Sand River, below Allemanskraal Dam	27.14	-28.29
81	Insecta	Hemiptera	Belostomatidae	Belostoma	Belostoma Latreille, 1807	South Africa	Vet R., below Sand R. confluence	26.41	-28.08
82	Insecta	Hemiptera	Belostomatidae	Belostomatidae	Belostomatidae	South Africa	Amanzimtoti R.above sewage works	30.85	-30.04
83	Insecta	Hemiptera	Belostomatidae	Belostomatidae	Belostomatidae	South Africa	Umhlali River at bridge North Coast	31.23	-29.46
84	Insecta	Hemiptera	Belostomatidae	Belostomatidae	Belostomatidae	South Africa	Umvoti R.at bridge on North Coast	31.27	-29.38
85	Insecta	Hemiptera	Belostomatidae	Belostomatidae	Belostomatidae	South Africa	Isipingo River Isipingo Rail	30.92	-29.99
86	Insecta	Hemiptera	Belostomatidae	Belostomatidae	Belostomatidae	South Africa	Umhloti River below Verulam	31.08	-29.63
87	Insecta	Hemiptera	Belostomatidae	Belostomatidae	Belostomatidae	South Africa	Sterkspruit near Shongweni station	30.7	-29.82
88	Insecta	Hemiptera	Belostomatidae	Belostomatidae	Belostomatidae	South Africa	Umlaas River in the Reunion canal	30.96	-29.96
89	Insecta	Hemiptera	Belostomatidae	Belostomatidae	Belostomatidae	South Africa	Umlazi River Chatsworth West Trib.	30.88	-29.93
90	Insecta	Hemiptera	Belostomatidae	Belostomatidae	Belostomatidae	South Africa	Sterkspruit above Hammarsdale Stn 6	30.64	-29.79
91	Insecta	Hemiptera	Belostomatidae	Belostomatidae	Belostomatidae	South Africa	Umlaas River below Shongweni Dam	30.72	-29.86
92	Insecta	Hemiptera	Belostomatidae	Belostomatidae	Belostomatidae	South Africa	Mokolo river, at Vaalwater, Stn.1	28.1	-24.29
93	Insecta	Hemiptera	Belostomatidae	Belostomatidae	Belostomatidae	South Africa	Mhlatuze R, Felixton near Empangeni	31.9	-28.84
94	Insecta	Hemiptera	Belostomatidae	Belostomatidae	Belostomatidae	South Africa	Limpopo river west of Swartwater	27.94	-23
95	Insecta	Hemiptera	Belostomatidae	Belostomatidae	Belostomatidae	South Africa	Sand river, at Skukuza Stn.63	31.62	-24.97
96	Insecta	Hemiptera	Belostomatidae	Belostomatidae	Belostomatidae	South Africa	Limpopo river at Platjan	28.82	-22.49
97	Insecta	Hemiptera	Belostomatidae	Belostomatidae	Belostomatidae	Zimbabwe	Bembezi R.,at Bulawayo-Vic Falls Rd	28.78	-19.77
98	Insecta	Hemiptera	Belostomatidae	Belostomatidae	Belostomatidae	South Africa	Crocodile R., 24km from Thabazimbi	27.18	-24.5
99	Insecta	Hemiptera	Belostomatidae	Belostomatidae	Belostomatidae	Zimbabwe	Chingola N Zimbabwe	32.2167	-12.8333
100	Insecta	Hemiptera	Belostomatidae	Belostomatidae	Belostomatidae	South Africa	Twinstreams Mtunzini KZN	31.7472	-28.9597
101	Insecta	Hemiptera	Belostomatidae	Belostomatidae	Belostomatidae	South Africa	Olifants R., 0,5km above Klipspruit	29.22	-25.63
102	Insecta	Hemiptera	Belostomatidae	Belostomatidae	Belostomatidae	South Africa	Wilge R., Pretoria-Nelspruit Rd.	28.87	-25.95
103	Insecta	Hemiptera	Belostomatidae	Belostomatidae	Belostomatidae	South Africa	Saalboomspruit, near Balmoral	28.98	-25.85
104	Insecta	Hemiptera	Belostomatidae	Belostomatidae	Belostomatidae	South Africa	Wilge R., Witbank-Groblersdal Rd.	29.1	-25.58
105	Insecta	Hemiptera	Belostomatidae	Belostomatidae	Belostomatidae	South Africa	Naauwpoort farm, Wakkerstroom Dist.	30.13	-27.12
106	Insecta	Hemiptera	Belostomatidae	Belostomatidae	Belostomatidae	South Africa	Pan, south of Olifants Gorge, K.N.P	31.74	-24.01
107	Insecta	Hemiptera	Belostomatidae	Belostomatidae	Belostomatidae	South Africa	Letaba, Kruger National Park	31.57	-23.85
108	Insecta	Hemiptera	Belostomatidae	Belostomatidae	Belostomatidae	South Africa	Olifants R.,Satara-Letaba Rd. K.N.P	31.69	-24.06
109	Insecta	Hemiptera	Belostomatidae	Lethocerus	Lethocerus Mayr, 1853	Namibia	Okahandja, Okahandja	16.9167	-21.9833
110	Insecta	Hemiptera	Belostomatidae	Belostomatidae	Belostomatidae	South Africa	Wilge River, at Harrismith	29.12	-28.28
111	Insecta	Hemiptera	Belostomatidae	Belostomatidae	Belostomatidae	South Africa	Vaal River, headwaters near Breyten	30.05	-26.28
112	Insecta	Hemiptera	Belostomatidae	Belostomatidae	Belostomatidae	South Africa	Klein Jukskei R., Krugersdorp Road	27.97	-25.96
113	Insecta	Hemiptera	Belostomatidae	Belostomatidae	Belostomatidae	South Africa	Klein Jukskei R., Veldskoen Bridge	27.97	-26.1
114	Insecta	Hemiptera	Belostomatidae	Belostomatidae	Belostomatidae	South Africa	Klein Jukskei R., at Witkoppen	27.98	-26.04
115	Insecta	Hemiptera	Belostomatidae	Belostomatidae	Belostomatidae	South Africa	Stream near Umdloti Beach	31.12	-29.66
116	Insecta	Hemiptera	Belostomatidae	Belostomatidae	Belostomatidae	South Africa	Stn.10, at Colenso	29.82	-28.73
117	Insecta	Hemiptera	Belostomatidae	Belostomatidae	Belostomatidae	South Africa	Stn.5, at Bergville	29.37	-28.73
118	Insecta	Hemiptera	Belostomatidae	Belostomatidae	Belostomatidae	South Africa	Stn.19, at Mandini	31.41	-29.17
119	Insecta	Hemiptera	Belostomatidae	Belostomatidae	Belostomatidae	South Africa	Stn.7, at Labuschagne's Kraal	29.6	-28.7
120	Insecta	Hemiptera	Belostomatidae	Hydrocyrius	Hydrocyrius Spinola, 1850	Angola	Mucozo	14.6559	-9.53658
121	Insecta	Hemiptera	Belostomatidae	Appasus	Appasus	Angola	Luanda, Dembos	14.4498	-8.48324
122	Insecta	Hemiptera	Belostomatidae	Belostomatidae	Belostomatidae	South Africa	Manguzi R nr Maputa KZN	32.7392	-26.9856
123	Insecta	Hemiptera	Belostomatidae	Limnogeton	Limnogeton expansum Montandon, 1896	South Africa	Umbilo Durban KwaZulu Natal	30.9778	-29.8906
124	Insecta	Hemiptera	Belostomatidae	Lethocerus	Lethocerus Mayr, 1853	Tanzania	Moshi, Kilimanjaro	37.3331	-2.65028
125	Insecta	Hemiptera	Belostomatidae	Belostomatidae	Belostomatidae	South Africa	Keurbooms River, Knysna, C.P.	23.4	-34
126	Insecta	Hemiptera	Belostomatidae	Appasus	Appasus	Angola	Chitau	17.1544	-11.4249
127	Insecta	Hemiptera	Belostomatidae	Belostomatidae	Belostomatidae	Namibia	Mafa (Mara, Mopanie), South West Africa (farm 840)	17.0833	-19.25
128	Insecta	Hemiptera	Belostomatidae	Belostomatidae	Belostomatidae	South Africa	Port Elizabeth	25.6	-33.9667
129	Insecta	Hemiptera	Belostomatidae	Appasus	Appasus capensis Mayr, 1843	Zimbabwe	Harare [Salisbury]	31.0408	-17.8361
130	Insecta	Hemiptera	Belostomatidae	Belostomatidae	Belostomatidae	South Africa	Middelburg, Cape	25.0167	-31.4833
131	Insecta	Hemiptera	Belostomatidae	Belostomatidae	Belostomatidae	South Africa	Potchefstroom	27.1	-26.7167
132	Insecta	Hemiptera	Belostomatidae	Belostomatidae	Belostomatidae	Zimbabwe	Salisbury, Mashunaland	31.0333	-17.8333
133	Insecta	Hemiptera	Belostomatidae	Belostomatidae	Belostomatidae	South Africa	Cape Town	18.4667	-33.9333
134	Insecta	Hemiptera	Belostomatidae	Limnogeton	Limnogeton fieberi Mayr, 1853	Mozambique	Homoine P.E.A.	35.1333	-23.9167
135	Insecta	Hemiptera	Belostomatidae	Appasus	Appasus nepoides Fabricius, 1843	Democratic Republic of the Congo	Faradje	29.6667	3.66667
136	Insecta	Hemiptera	Belostomatidae	Hydrocyrius	Hydrocyrius Spinola, 1850	Democratic Republic of the Congo	Kisangani [Stanleyville]	25.1667	0.5
137	Insecta	Hemiptera	Belostomatidae	Belostomatidae	Belostomatidae	Madagascar	Forêt de Tsinjoriaky, 6.2 km 84° E Tsifota	43.4207	-22.8022
138	Insecta	Hemiptera	Belostomatidae	Belostomatidae	Belostomatidae	Madagascar	Parc National d'Isalo, 9.1 km 354° N Ranohira	45.4617	-22.4817
139	Insecta	Hemiptera	Belostomatidae	Appasus	Appasus	South Africa	Mgeni River downstream of Molpolweni confluence at Greyton Bridge, Site 12, Mgeni River, Mgeini Wier u/s of Nagel Dam, S	30.462	-29.4646
140	Insecta	Hemiptera	Belostomatidae	Belostomatidae	Belostomatidae	South Africa	Pretoria, University - Dam	28.2483	-25.7539
141	Insecta	Hemiptera	Belostomatidae	Hydrocyrius	Hydrocyrius Spinola, 1850	Mozambique	Lake Sanzative	33.691	-25.1002
142	Insecta	Hemiptera	Belostomatidae	Belostomatidae	Belostomatidae	South Africa	Lufafa River confluence	30.1825	-30.0011
143	Insecta	Hemiptera	Belostomatidae	Lethocerus	Lethocerus Mayr, 1853	Namibia	Zesfontein, S.W.A.	13.6167	-19.1333
144	Insecta	Hemiptera	Belostomatidae	Belostomatidae	Belostomatidae	Madagascar	Forêt de Beroboka, 5.9 km 131° SE Ankidranoka	43.3663	-22.2331
145	Insecta	Hemiptera	Belostomatidae	Lethocerus	Lethocerus Mayr, 1853	South Africa	Mfongosi, Zululand	30.8	-28.7
146	Insecta	Hemiptera	Belostomatidae	Lethocerus	Lethocerus Mayr, 1853	Zambia	Lusaka, Matero South	28.2578	-15.3628
147	Insecta	Hemiptera	Belostomatidae	Belostomatidae	Belostomatidae	South Africa	Below confl.with Elands River stn.4	25.3439	-33.7522
148	Insecta	Hemiptera	Belostomatidae	Belostomatidae	Belostomatidae	South Africa	Rufanes River Farm, near Rufanes R., Farm dam	26.9244	-33.5742
149	Insecta	Hemiptera	Belostomatidae	Hydrocyrius	Hydrocyrius Spinola, 1850	Mozambique	Lake Jacobs	33.6512	-25.1128
150	Insecta	Hemiptera	Belostomatidae	Lethocerus	Lethocerus Mayr, 1853	Mozambique	lake Chevise, Wetland	33.7081	-25.0941
151	Insecta	Hemiptera	Belostomatidae	Belostomatidae	Belostomatidae	Madagascar	Forêt de Tsimembo, 8.7 km 336° NNW Soatana	44.4407	-19.0214
152	Insecta	Hemiptera	Belostomatidae	Limnogeton	Limnogeton fieberi Mayr, 1853	Tanzania	NA	36.8928	-7.8339
153	Insecta	Hemiptera	Belostomatidae	Belostomatidae	Belostomatidae	Madagascar	Réserve Spéciale d'Ambohijanahary, Forêt d'Ankazotsihitafototra, 35.2 km 312° NW Ambaravaranala	45.4067	-18.2667
154	Insecta	Hemiptera	Belostomatidae	Belostomatidae	Belostomatidae	South Africa	Umvoti River near Greytown	30.7011	-29.1539
155	Insecta	Hemiptera	Belostomatidae	Appasus	Appasus	Nigeria	Delta State	6.25	6.33333
156	Insecta	Hemiptera	Belostomatidae	Belostomatidae	Belostomatidae	Madagascar	Montagne des Français, 7.2 km 142° SE Antsiranana (=Diego Suarez)	49.3382	-12.3228
157	Insecta	Hemiptera	Belostomatidae	Limnogeton	Limnogeton fieberi Mayr, 1853	Zambia	Kafue River, N. Rhodesia	27	-14
158	Insecta	Hemiptera	Belostomatidae	Hydrocyrius	Hydrocyrius Spinola, 1850	Mozambique	Jangamo Block- Site IJ5C	35.28	-24.3213
159	Insecta	Hemiptera	Belostomatidae	Belostomatidae	Belostomatidae	Madagascar	Forêt d'Analalava, 29.6 km 280° W Ranohira	45.1283	-22.5917
160	Insecta	Hemiptera	Belostomatidae	Belostomatidae	Belostomatidae	South Africa	Mgeni River, Mgeini Wier u/s of Nagel Dam, Site 14	30.6033	-29.575
161	Insecta	Hemiptera	Belostomatidae	Belostomatidae	Belostomatidae	Madagascar	Parc National Tsingy de Bemaraha, 10.6 km ESE 123° Antsalova	44.7182	-18.7094
162	Insecta	Hemiptera	Belostomatidae	Belostomatidae	Belostomatidae	Madagascar	Forêt de Kirindy, 15.5 km 64° ENE Marofandilia	44.6622	-20.045
163	Insecta	Hemiptera	Belostomatidae	Limnogeton	Limnogeton fieberi Mayr, 1853	Togo	Klouto, Klouto, Plateaux	0.56667	6.94972
164	Insecta	Hemiptera	Belostomatidae	Belostomatidae	Belostomatidae	Namibia	Ukualonkathi (Uukolonkadhi distr.)	13.7167	-17.5833
165	Insecta	Hemiptera	Belostomatidae	Appasus	Appasus	Mozambique	Block 36J- Wetland	33.7034	-25.0902
166	Insecta	Hemiptera	Belostomatidae	Belostomatidae	Belostomatidae	Madagascar	Réserve Spéciale de l'Ankarana, 13.6 km 192° SSW Anivorano Nord	49.2258	-12.8636
167	Insecta	Hemiptera	Belostomatidae	Belostomatidae	Belostomatidae	South Africa	Site 9; Transkei	28.6333	-30.3
168	Insecta	Hemiptera	Belostomatidae	Appasus	Appasus	Mozambique	Jangamo Block- Site IJ9A	35.3756	-24.2814
169	Insecta	Hemiptera	Belostomatidae	Belostomatidae	Belostomatidae	South Africa	Pretoria Sewage Works, Oxydation Ponds (Pond C)	28.1717	-25.7325
170	Insecta	Hemiptera	Belostomatidae	Belostomatidae	Belostomatidae	Madagascar	Réserve Spéciale de l'Ankarana, 22.9 km 224° SW Anivorano Nord	49.1098	-12.9089
171	Insecta	Hemiptera	Belostomatidae	Belostomatidae	Belostomatidae	South Africa	Impendle, below road bridge	29.7361	-29.6292
172	Insecta	Hemiptera	Belostomatidae	Hydrocyrius	Hydrocyrius Spinola, 1850	Mozambique	Lake Nhanombe	33.6637	-25.1064
173	Insecta	Hemiptera	Belostomatidae	Belostomatidae	Belostomatidae	Namibia	Upstream of "Ficus Camp"	13.645	-17.2189
174	Insecta	Hemiptera	Belostomatidae	Appasus	Appasus	Nigeria	Delta State	5.81667	5.53333
175	Insecta	Hemiptera	Belostomatidae	Belostomatidae	Belostomatidae	South Africa	Skaka's Kraal, below Hlimbitwa	31.0333	-29.2667
176	Insecta	Hemiptera	Belostomatidae	Appasus	Appasus	Nigeria	Upper Warri River	6.21667	5.76667
177	Insecta	Hemiptera	Belostomatidae	Belostomatidae	Belostomatidae	South Africa	Crossing, 5km from Geelhoetsbos	24.27	-33.6214
178	Insecta	Hemiptera	Belostomatidae	Appasus	Appasus	Mozambique	Open channel in wetland	33.626	-25.1235
179	Insecta	Hemiptera	Belostomatidae	Belostomatidae	Belostomatidae	South Africa	Albert Falls, Umgeni River	30.4472	-29.4472
180	Insecta	Hemiptera	Belostomatidae	Lethocerus	Lethocerus Mayr, 1853	Kenya	Nairobi	36.822	-1.2912
181	Insecta	Hemiptera	Belostomatidae	Limnogeton	Limnogeton fieberi Mayr, 1853	Egypt	Hehia, Al Minya	30.6667	28.1667
182	Insecta	Hemiptera	Belostomatidae	Belostomatidae	Belostomatidae	South Africa	Perseverance Causeway above tidal	25.5319	-33.8108
183	Insecta	Hemiptera	Belostomatidae	Appasus	Appasus	South Africa	Site 7, Karkloof River; near Albert Falls Dam	30.3109	-29.4438
184	Insecta	Hemiptera	Belostomatidae	Belostomatidae	Belostomatidae	South Africa	At Albert Falls, Site 10	30.4467	-29.4447
185	Insecta	Hemiptera	Belostomatidae	Lethocerus	Lethocerus Mayr, 1853	Zimbabwe	Rhodesia, Sebakwe	30.5333	-19.1167
186	Insecta	Hemiptera	Belostomatidae	Belostomatidae	Belostomatidae	Madagascar	Forêt de Mite, 20.7 km 29° WNW Tongobory	44.1213	-23.5242
187	Insecta	Hemiptera	Belostomatidae	Belostomatidae	Belostomatidae	South Africa	Benoni Sewage Works, Sewage Works Dam	28.3136	-26.2069
188	Insecta	Hemiptera	Belostomatidae	Hydrocyrius	Hydrocyrius Spinola, 1850	Mozambique	Site IJ9B- wetland pond close to lake Guiume	35.4178	-24.2304
189	Insecta	Hemiptera	Belostomatidae	Belostomatidae	Belostomatidae	South Africa	Skaka's Kraal, above Hlimbitwa	31	-29.25
190	Insecta	Hemiptera	Belostomatidae	Appasus	Appasus	Mozambique	Jangamo Block- Site IJ6	35.3046	-24.2212
191	Insecta	Hemiptera	Belostomatidae	Belostomatidae	Belostomatidae	South Africa	Umvoti River. Sharka's Kraal	31.0358	-29.2636
192	Insecta	Hemiptera	Belostomatidae	Hydrocyrius	Hydrocyrius Spinola, 1850	Niger	Toukounous, Filingué, Tillabéry	3.29917	14.5067
193	Insecta	Hemiptera	Belostomatidae	Belostomatidae	Belostomatidae	Madagascar	Parc National Tsingy de Bemaraha, 3.4 km 93° E Bekopaka, Tombeau Vazimba	44.828	-19.1419
194	Insecta	Hemiptera	Belostomatidae	Appasus	Appasus	South Africa	Site 7; Karkloof tributary upstream of Umgeni confluence	30.3108	-29.4438
195	Insecta	Hemiptera	Belostomatidae	Belostomatidae	Belostomatidae	Zambia	Mbita Island, SW point, Lake Tanganyika	31.0952	-8.75943
196	Insecta	Hemiptera	Belostomatidae	Belostomatidae	Belostomatidae	Tanzania	NA	36.8528	-7.8061
197	Insecta	Hemiptera	Belostomatidae	Belostomatidae	Belostomatidae	South Africa	Gravesend Estate, lower reaches of river	30.7367	-30.1697
198	Insecta	Hemiptera	Belostomatidae	Belostomatidae	Belostomatidae	Tanzania	NA	36.8372	-7.8181
199	Insecta	Hemiptera	Belostomatidae	Belostomatidae	Belostomatidae	South Africa	Site 14, Staebraes Farm	30.1547	-29.9861
200	Insecta	Hemiptera	Belostomatidae	Belostomatidae	Belostomatidae	Zambia	Mbita Island, Lake Tanganyika	31.0983	-8.75556
201	Insecta	Hemiptera	Belostomatidae	Belostomatidae	Belostomatidae	Madagascar	Antafoky	44.0661	-23.4792
202	Insecta	Hemiptera	Belostomatidae	Hydrocyrius	Hydrocyrius columbiae	Algeria	Canal Messida (Tonga)	8.49605	36.853
203	Insecta	Hemiptera	Belostomatidae	Hydrocyrius	Hydrocyrius columbiae	Algeria	Environ dâ€™Annaba et El Kala	8.44333	36.8956
204	Insecta	Hemiptera	Belostomatidae	Hydrocyrius	Hydrocyrius columbiae	Algeria	G. Dakhla	7.98462	36.8446
205	Insecta	Hemiptera	Belostomatidae	Hydrocyrius	Hydrocyrius columbiae	Algeria	G. Estah	7.98232	36.8426
206	Insecta	Hemiptera	Belostomatidae	Hydrocyrius	Hydrocyrius columbiae	Algeria	G. Hadj Tahar	7.26595	36.8629
207	Insecta	Hemiptera	Belostomatidae	Hydrocyrius	Hydrocyrius columbiae	Algeria	G. Ouajaa	7.31605	36.8865
208	Insecta	Hemiptera	Belostomatidae	Hydrocyrius	Hydrocyrius columbiae	Algeria	Lac Bleu	8.33333	36.9
209	Insecta	Hemiptera	Belostomatidae	Hydrocyrius	Hydrocyrius columbiae	Algeria	Lac OubeÃ¯ra	8.38333	36.8333
210	Insecta	Hemiptera	Belostomatidae	Hydrocyrius	Hydrocyrius columbiae	Algeria	Lac Tonga	8.51667	36.8667
211	Insecta	Hemiptera	Belostomatidae	Hydrocyrius	Hydrocyrius columbiae	Algeria	Saulaie	7.79378	36.8396
212	Insecta	Hemiptera	Belostomatidae	Hydrocyrius	Hydrocyrius columbiae	Algeria	Tamaris	8.07672	36.8525
213	Insecta	Hemiptera	Belostomatidae	Hydrocyrius	Hydrocyrius columbiae	Algeria	Yahia Abderrahmane	6.01202	36.2348
214	Insecta	Hemiptera	Belostomatidae	Appasus	Appasus grassei	Cameroon	Abong-Mbang	13.1739	3.98963
215	Insecta	Hemiptera	Belostomatidae	Appasus	Appasus grassei	Cameroon	Akonolinga	12.2449	3.77339
216	Insecta	Hemiptera	Belostomatidae	Appasus	Appasus procerus procerus	Cameroon	Bamenda	13.5472	9.4452
217	Insecta	Hemiptera	Belostomatidae	Limnogeton	Limnogeton fieberi	Cameroon	Garoua	13.3935	9.30707
218	Insecta	Hemiptera	Belostomatidae	Limnogeton	Limnogeton fieberi	Cameroon	Mbalmayo	11.5031	3.5152
219	Insecta	Hemiptera	Belostomatidae	Hydrocyrius	Hydrocyrius nanus	Cameroon	NgaoundÃ©re	13.5877	7.3212
220	Insecta	Hemiptera	Belostomatidae	Appasus	Appasus nepoides	Cameroon	Tibati	12.6251	6.46588
221	Insecta	Hemiptera	Belostomatidae	NA	NA	Cote dIvoire	Ahondo	-5.14972	6.30889
222	Insecta	Hemiptera	Belostomatidae	Diplonychus	NA	Cote dIvoire	Bakanaou A	-4.63455	5.59411
223	Insecta	Hemiptera	Belostomatidae	Diplonychus	NA	Cote dIvoire	Bodo	-4.68458	5.90804
224	Insecta	Hemiptera	Belostomatidae	Diplonychus	NA	Cote dIvoire	Gnankangnankansou	-4.50054	5.25703
225	Insecta	Hemiptera	Belostomatidae	Diplonychus	NA	Cote dIvoire	Kodimasso	-4.69472	5.89
226	Insecta	Hemiptera	Belostomatidae	Diplonychus	NA	Cote dIvoire	KokotikouamÃ©kro	-5.07473	6.27729
227	Insecta	Hemiptera	Belostomatidae	Diplonychus	NA	Cote dIvoire	KotiÃ©ssou	-5.06123	6.17827
228	Insecta	Hemiptera	Belostomatidae	Diplonychus	NA	Cote dIvoire	Nâ€™denou	-5.02967	6.17033
229	Insecta	Hemiptera	Belostomatidae	NA	NA	Cote dIvoire	Sahoua	-5.17464	6.32204
230	Insecta	Hemiptera	Belostomatidae	Diplonychus	NA	Cote dIvoire	Sokrogbo	-4.96199	6.04826
231	Insecta	Hemiptera	Belostomatidae	Diplonychus	NA	Cote dIvoire	Taabo	-5.1101	6.19954
232	Insecta	Hemiptera	Belostomatidae	NA	NA	Cote dIvoire	Taabo cite	-5.13745	6.2361
233	Insecta	Hemiptera	Belostomatidae	NA	NA	Nigeria	Mowe	3.4366	6.81072

## Sheet: Table S3. Notonectidae
	Class	Order	Family	Genus	Species	Country	Location	long	lat
1	Insecta	Hemiptera	Notonectidae	Nychia	Nychia Stål, 1859	South Africa	Site 14; Weir upstream of Nagal Dam	30.6	-29.57
2	Insecta	Hemiptera	Notonectidae	Notonecta	Notonecta Linnaeus, 1758	South Africa	Umgeni below Mpolweni, Site 12	30.46	-29.46
3	Insecta	Hemiptera	Notonectidae	Notonecta	Notonecta Linnaeus, 1758	South Africa	Site 7, Karkloof River u/s of Mgeni Confluence	30.31	-29.44
4	Insecta	Hemiptera	Notonectidae	Nychia	Nychia Stål, 1859	South Africa	At Albert Falls, Site 10	30.44	-29.44
5	Insecta	Hemiptera	Notonectidae	Anisops	Anisops Spinola, 1837	South Africa	At Albert Falls, Site 8	30.43	-29.43
6	Insecta	Hemiptera	Notonectidae	Anisops	Anisops apicalis Stal	Botswana	Xakanaxa, Moremi	23.376	-19.138
7	Insecta	Hemiptera	Notonectidae	Anisops	Anisops apicalis Stal	Botswana	Guma Lagoon/ Upper Delta	22.406	-18.86
8	Insecta	Hemiptera	Notonectidae	Anisops	Anisops apicalis Stal	Botswana	Chief?s Island	23.106	-19.527
9	Insecta	Hemiptera	Notonectidae	Anisops	Anisops apicalis Stal	Botswana	Upper Panhandle	21.912	-18.44
10	Insecta	Hemiptera	Notonectidae	Anisops	Anisops apicalis Stal	Botswana	Upper Panhandle	21.972	-18.405
11	Insecta	Hemiptera	Notonectidae	Anisops	Anisops sardeus	Botswana	Chief?s Island	23.104	-19.522
12	Insecta	Hemiptera	Notonectidae	Anisops	Anisops Spinola, 1837	Botswana	Guma Lagoon/ Upper Delta	22.373	-18.954
13	Insecta	Hemiptera	Notonectidae	Anisops	Anisops sardeus	Botswana	Chief?s Island	23.098	-19.537
14	Insecta	Hemiptera	Notonectidae	Anisops	Anisops apicalis Stal	Botswana	Guma Lagoon/ Upper Delta	22.386	-18.962
15	Insecta	Hemiptera	Notonectidae	Anisops	Anisops sardeus	Botswana	Xakanaxa, Moremi	23.415	-19.222
16	Insecta	Hemiptera	Notonectidae	Anisops	Anisops apicalis Stal	Botswana	Upper Panhandle	21.886	-18.407
17	Insecta	Hemiptera	Notonectidae	Anisops	Anisops sardeus	Botswana	Xakanaxa, Moremi	23.416	-19.193
18	Insecta	Hemiptera	Notonectidae	Anisops	Anisops apicalis Stal	Botswana	Chief?s Island	23.096	-19.527
19	Insecta	Hemiptera	Notonectidae	Anisops	Anisops gracilis Hutchinson	Botswana	Upper Panhandle	21.836	-18.341
20	Insecta	Hemiptera	Notonectidae	Anisops	Anisops apicalis Stal	Botswana	Chief?s Island	24.064	-19.544
21	Insecta	Hemiptera	Notonectidae	Anisops	Anisops sardeus	Botswana	Xakanaxa, Moremi	23.461	-19.204
22	Insecta	Hemiptera	Notonectidae	Anisops	Anisops sardeus	Botswana	Xakanaxa, Moremi	23.46	-19.204
23	Insecta	Hemiptera	Notonectidae	Nychia	Nychia Stål, 1859	Namibia	Kunene Mouth, Namibian side of Foz	11.79	-17.27
24	Insecta	Hemiptera	Notonectidae	Anisops	Anisops Spinola, 1837	Namibia	Very Hot Mountains, high up	12.47	-17.27
25	Insecta	Hemiptera	Notonectidae	Anisops	Anisops Spinola, 1837	Namibia	6km upstreem of road	14.22	-20.3
26	Insecta	Hemiptera	Notonectidae	Notonecta	Notonecta Linnaeus, 1758	Namibia	downstream of Ondurusu Falls - "the Camp"	13.91	-17.38
27	Insecta	Hemiptera	Notonectidae	Nychia	Nychia Stål, 1859	Namibia	Upstream of "Ficus Camp"	13.64	-17.21
28	Insecta	Hemiptera	Notonectidae	Anisops	Anisops Spinola, 1837	Namibia	Spring fed stream west of Epupa Falls, long shallow pool.	13.09	-16.99
29	Insecta	Hemiptera	Notonectidae	Nychia	Nychia Stål, 1859	Namibia	Ruacana falls, downstream of hydroelectric outlet	14.21	-17.4
30	Insecta	Hemiptera	Notonectidae	Anisops	Anisops Spinola, 1837	Namibia	Cunene River, Omakazeze Guard Post stream.	13.29	-16.99
31	Insecta	Hemiptera	Notonectidae	Notonectidae	Notonectidae	Namibia	Okomite River, tempoary pool	14.16	-17.43
32	Insecta	Hemiptera	Notonectidae	Anisops	Anisops Spinola, 1837	Namibia	Kneria Spring. Tributary of Kunene	13.69	-17.26
33	Insecta	Hemiptera	Notonectidae	Anisops	Anisops varia Fieber	South Africa	Lundy's Hill	29.87	-29.74
34	Insecta	Hemiptera	Notonectidae	Notonectidae	Notonectidae	South Africa	Rocky riffle below barrage	28.13	-26.87
35	Insecta	Hemiptera	Notonectidae	Notonectidae	Notonectidae	South Africa	Tanibospruit nr. Sasolburg	27.92	-26.8
36	Insecta	Hemiptera	Notonectidae	Notonectidae	Notonectidae	South Africa	Tributary of Tanibos	27.8	-26.82
37	Insecta	Hemiptera	Notonectidae	Notonectidae	Notonectidae	South Africa	Mooi River, above Rosetta	29.97	-29.32
38	Insecta	Hemiptera	Notonectidae	Notonectidae	Notonectidae	South Africa	Mooi River, at Hornet Corner	30.38	-28.95
39	Insecta	Hemiptera	Notonectidae	Notonectidae	Notonectidae	South Africa	Between Aberfoyle + Impofana Farms	30.07	-29.4
40	Insecta	Hemiptera	Notonectidae	Nychia	Nychia Stål, 1859	South Africa	Mooi River at Glenfern Bridge	29.81	-29.39
41	Insecta	Hemiptera	Notonectidae	Notonectidae	Notonectidae	South Africa	Klein Mooi River, at Durleigh Farm	29.9	-29.23
42	Insecta	Hemiptera	Notonectidae	Notonectidae	Notonectidae	South Africa	Lions River, at Weltevreden Farm	30.15	-29.44
43	Insecta	Hemiptera	Notonectidae	Notonectidae	Notonectidae	South Africa	Roundhill Nature Reserve, Bathurst	26.88	-33.42
44	Insecta	Hemiptera	Notonectidae	Notonectidae	Notonectidae	South Africa	Port Alfred, Round hill	26.9	-33.42
45	Insecta	Hemiptera	Notonectidae	Notonectidae	Notonectidae	South Africa	Thomas Baiones Nature Reserve	26.48	-33.38
46	Insecta	Hemiptera	Notonectidae	Notonecta	Notonecta Linnaeus, 1758	South Africa	Kabouga river(Tributary)- pool	25.37	-33.35
47	Insecta	Hemiptera	Notonectidae	Anisops	Anisops Spinola, 1837	South Africa	KuNtwanazana R., at Ronan Vlei	28.06	-31.34
48	Insecta	Hemiptera	Notonectidae	Notonectidae	Notonectidae	South Africa	Seep below pine plantation	28.32	-31.07
49	Insecta	Hemiptera	Notonectidae	Anisops	Anisops Spinola, 1837	South Africa	Pool adjacent to Pot River	28.27	-30.98
50	Insecta	Hemiptera	Notonectidae	Anisops	Anisops Spinola, 1837	South Africa	Dam on Gatberg River	28.09	-31.25
51	Insecta	Hemiptera	Notonectidae	Notonectidae	Notonectidae	South Africa	Swampy dam near Pot River	28.26	-30.99
52	Insecta	Hemiptera	Notonectidae	Notonectidae	Notonectidae	South Africa	Pool at roadside near Wildebees R.	28.08	-31.22
53	Insecta	Hemiptera	Notonectidae	Notonectidae	Notonectidae	South Africa	Pan at roadside near Wildebees R.	28.17	-31.2
54	Insecta	Hemiptera	Notonectidae	Notonectidae	Notonectidae	South Africa	Maclear Municipal Dam, Mooi R. trib	28.31	-31.06
55	Insecta	Hemiptera	Notonectidae	Anisops	Anisops Spinola, 1837	South Africa	Gatberg R., at Gatberg Vlei	28.12	-31.25
56	Insecta	Hemiptera	Notonectidae	Notonectidae	Notonectidae	South Africa	Bell R., near Naude's Nek Memorial	28.06	-30.77
57	Insecta	Hemiptera	Notonectidae	Anisops	Anisops Spinola, 1837	South Africa	Nqancule River, at Waterval	28.22	-31.37
58	Insecta	Hemiptera	Notonectidae	Anisops	Anisops Spinola, 1837	South Africa	Ntsuba River tributary, at Borva	28.04	-31.42
59	Insecta	Hemiptera	Notonectidae	Anisops	Anisops Spinola, 1837	South Africa	Xuka River tributary, at Rondawel	28.02	-31.45
60	Insecta	Hemiptera	Notonectidae	Anisops	Anisops Spinola, 1837	South Africa	Vlei near Tsitsa River at Niagara	28.44	-30.95
61	Insecta	Hemiptera	Notonectidae	Anisops	Anisops Spinola, 1837	South Africa	Tributary of Tsitsa River	28.41	-28.96
62	Insecta	Hemiptera	Notonectidae	Notonectidae	Notonectidae	South Africa	Bulula river at farm Duma Langa	28.03	-32.81
63	Insecta	Hemiptera	Notonectidae	Nychia	Nychia Stål, 1859	South Africa	Sabie river at Mlondozi	32	-25.16
64	Insecta	Hemiptera	Notonectidae	Notonectidae	Notonectidae	Zimbabwe	Mare River	32.75	-18.29
65	Insecta	Hemiptera	Notonectidae	Anisops	Anisops Spinola, 1837	South Africa	Vaal river, near Barkly West	24.4	-28.64
66	Insecta	Hemiptera	Notonectidae	Notonectidae	Notonectidae	South Africa	Luvuvhu River at Dongadziba	30.88	-22.72
67	Insecta	Hemiptera	Notonectidae	Anisops	Anisops Spinola, 1837	South Africa	Phabeni River, at Albisini	31.25	-25.02
68	Insecta	Hemiptera	Notonectidae	Notonectidae	Notonectidae	South Africa	Mutale River above Luvuvhu R. conf.	31.08	-22.45
69	Insecta	Hemiptera	Notonectidae	Notonectidae	Notonectidae	South Africa	Olifants River, at Mamba	31.22	-24.03
70	Insecta	Hemiptera	Notonectidae	Anisops	Anisops Spinola, 1837	South Africa	Orange river, at Vioolsdrif	17.62	-28.77
71	Insecta	Hemiptera	Notonectidae	Notonectidae	Notonectidae	South Africa	Witmos Station 5	25.73	-32.55
72	Insecta	Hemiptera	Notonectidae	Nychia	Nychia Stål, 1859	South Africa	Sheldon Weir Station 2	25.9	-33.03
73	Insecta	Hemiptera	Notonectidae	Notonectidae	Notonectidae	South Africa	Andries Vorsloo Kudu Reserve	26.75	-33.08
74	Insecta	Hemiptera	Notonectidae	Notonectidae	Notonectidae	South Africa	Assagaai R., at Assagaai Bush Farm	26.26	-33.4
75	Insecta	Hemiptera	Notonectidae	Notonectidae	Notonectidae	South Africa	Kap River, near causeway, Glencairn	26.85	-33.35
76	Insecta	Hemiptera	Notonectidae	Notonectidae	Notonectidae	South Africa	Grootkloof, Stanhope Farm,Alicedale	26.14	-33.25
77	Insecta	Hemiptera	Notonectidae	Notonectidae	Notonectidae	South Africa	Orange R.,9km below Augrabies Falls	20.28	-28.53
78	Insecta	Hemiptera	Notonectidae	Notonectidae	Notonectidae	South Africa	Water Tank, University Of Zululand	31.75	-28.75
79	Insecta	Hemiptera	Notonectidae	Notonectidae	Notonectidae	Kenya	Pool next to Tana R., near Kamburu	36.75	-1.02
80	Insecta	Hemiptera	Notonectidae	Notonectidae	Notonectidae	Namibia	Pan effluent, near Kongola	23.33	-17.75
81	Insecta	Hemiptera	Notonectidae	Notonecta	Notonecta Linnaeus, 1758	South Africa	Volksrust Road Bridge (St.10)	29.93	-27.75
82	Insecta	Hemiptera	Notonectidae	Notonectidae	Notonectidae	Namibia	Namib Desert Park, Kuiseb River	15.4	-23.67
83	Insecta	Hemiptera	Notonectidae	Notonectidae	Notonectidae	South Africa	Buffalo R., at Retreat (St.3)	30.18	-27.72
84	Insecta	Hemiptera	Notonectidae	Notonectidae	Notonectidae	Mozambique	Zambezi River at Mopeia Velha	35.47	-17.9
85	Insecta	Hemiptera	Notonectidae	Notonectidae	Notonectidae	Mozambique	Zambezi R.Sombo south of Chinde	36.38	-18.48
86	Insecta	Hemiptera	Notonectidae	Notonectidae	Notonectidae	Mozambique	Shire River at Vila Bocage	35.26	-17.34
87	Insecta	Hemiptera	Notonectidae	Notonectidae	Notonectidae	Mozambique	Hunyani River	30.64	-15.63
88	Insecta	Hemiptera	Notonectidae	Notonecta	Notonecta Linnaeus, 1758	South Africa	Below Newcastle Sewage Works (St.7)	30.02	-27.72
89	Insecta	Hemiptera	Notonectidae	Notonectidae	Notonectidae	Mozambique	Vet Farm Dam Chibangua Incomati R.	32.53	-24.93
90	Insecta	Hemiptera	Notonectidae	Notonectidae	Notonectidae	South Africa	Mandini-Iscor Rd. Bridge (St.8)	30.06	-27.72
91	Insecta	Hemiptera	Notonectidae	Notonectidae	Notonectidae	South Africa	Blinkswaterrivier, near Healdtown	26.56	-32.62
92	Insecta	Hemiptera	Notonectidae	Notonectidae	Notonectidae	South Africa	Swart Kei R. Trib. ,near Tylden	27.02	-32.11
93	Insecta	Hemiptera	Notonectidae	Notonectidae	Notonectidae	South Africa	Buffalo R.,at Clontarf (St.1)	29.98	-27.63
94	Insecta	Hemiptera	Notonectidae	Notonectidae	Notonectidae	Mozambique	Estima River Pool Estima village	32.69	-15.76
95	Insecta	Hemiptera	Notonectidae	Notonectidae	Notonectidae	South Africa	Near Newcastle-Utrecht Line (St.4)	30.2	-27.74
96	Insecta	Hemiptera	Notonectidae	Anisops	Anisops Spinola, 1837	South Africa	Umpambinyoni River, South Coast Rd	30.68	-30.27
97	Insecta	Hemiptera	Notonectidae	Anisops	Anisops Spinola, 1837	South Africa	Injambili River,inland S. Coast Rd	30.52	-30.62
98	Insecta	Hemiptera	Notonectidae	Nychia	Nychia Stål, 1859	South Africa	Umzumbe River, Old South Coast Rd	30.53	-30.6
99	Insecta	Hemiptera	Notonectidae	Anisops	Anisops Spinola, 1837	South Africa	Umhlungwa River, Old South Coast Rd	30.57	-30.53
100	Insecta	Hemiptera	Notonectidae	Notonectidae	Notonectidae	South Africa	Pools, between Touws R. & Worcester	19.9	-33.45
101	Insecta	Hemiptera	Notonectidae	Notonectidae	Notonectidae	South Africa	Stream, 19km on Brand River Road	21.06	-33.89
102	Insecta	Hemiptera	Notonectidae	Notonectidae	Notonectidae	South Africa	Bloukrans R., Ght-Port Alfred Road	26.71	-33.38
103	Insecta	Hemiptera	Notonectidae	Notonectidae	Notonectidae	South Africa	Stream, 3km on Brand River Road	20.9	-33.84
104	Insecta	Hemiptera	Notonectidae	Notonectidae	Notonectidae	South Africa	Touws R., Ladismith-Montague Road	21.02	-33.65
105	Insecta	Hemiptera	Notonectidae	Notonectidae	Notonectidae	South Africa	Palmiet R., above Grahamstown Road	26.48	-33.37
106	Insecta	Hemiptera	Notonectidae	Notonectidae	Notonectidae	South Africa	Kareevlakterivier, at Kareevlakte	20.76	-33.58
107	Insecta	Hemiptera	Notonectidae	Notonectidae	Notonectidae	South Africa	Pools on Brand River Road	20.95	-33.76
108	Insecta	Hemiptera	Notonectidae	Notonectidae	Notonectidae	South Africa	Bushmans R., Alexandria-Salem Road	26.39	-33.54
109	Insecta	Hemiptera	Notonectidae	Notonectidae	Notonectidae	South Africa	Wit River, at Slagboom Dam	25.67	-33.37
110	Insecta	Hemiptera	Notonectidae	Notonectidae	Notonectidae	South Africa	Ettrick Farm Dam, near Salem	26.5	-33.52
111	Insecta	Hemiptera	Notonectidae	Notonectidae	Notonectidae	South Africa	Stream at Coffee Bay	29.15	-31.98
112	Insecta	Hemiptera	Notonectidae	Notonectidae	Notonectidae	South Africa	Farm Dam, near Klu Klu	26.63	-32.63
113	Insecta	Hemiptera	Notonectidae	Notonectidae	Notonectidae	South Africa	Mqanduli	28.85	-31.91
114	Insecta	Hemiptera	Notonectidae	Notonectidae	Notonectidae	South Africa	Farm Dam at Kiedgesville	28.72	-31.65
115	Insecta	Hemiptera	Notonectidae	Notonectidae	Notonectidae	South Africa	Pool in steam near Alicedale	26.25	-32.36
116	Insecta	Hemiptera	Notonectidae	Notonectidae	Notonectidae	South Africa	Dam on Woodlands Farm, Bedford Rd.	26.18	-32.98
117	Insecta	Hemiptera	Notonectidae	Notonectidae	Notonectidae	South Africa	Pool under road bridge, Fort Brown	26.62	-33.13
118	Insecta	Hemiptera	Notonectidae	Notonectidae	Notonectidae	South Africa	Pool, Lindisfarne near Fairford	26.94	-32.41
119	Insecta	Hemiptera	Notonectidae	Notonectidae	Notonectidae	South Africa	Waverley, Quenstow-Tarkastad Rd.	26.29	-31.94
120	Insecta	Hemiptera	Notonectidae	Notonectidae	Notonectidae	South Africa	Tylden	27.14	-32.09
121	Insecta	Hemiptera	Notonectidae	Notonectidae	Notonectidae	South Africa	Stream at Bedford	26.12	-32.68
122	Insecta	Hemiptera	Notonectidae	Notonectidae	Notonectidae	South Africa	Farm Dam at Bedford	26.05	-32.67
123	Insecta	Hemiptera	Notonectidae	Notonectidae	Notonectidae	South Africa	Stream near Golden Valley,Tarkastad	26.26	-31.82
124	Insecta	Hemiptera	Notonectidae	Notonectidae	Notonectidae	South Africa	Tyume River, at Elliots	26.94	-32.59
125	Insecta	Hemiptera	Notonectidae	Anisops	Anisops gracilis Hutchinson	South Africa	Sundays River, at Letskraal	24.83	-32.06
126	Insecta	Hemiptera	Notonectidae	Anisops	Anisops Spinola, 1837	South Africa	Sundays River, at Korhaansdrift	25.34	-33.39
127	Insecta	Hemiptera	Notonectidae	Anisops	Anisops Spinola, 1837	South Africa	Sundays R., at C.A. Barnes Bridge	25.61	-33.5
128	Insecta	Hemiptera	Notonectidae	Anisops	Anisops Spinola, 1837	South Africa	Graaf-Reinet - Middelburg Nat. Road	24.78	-31.9
129	Insecta	Hemiptera	Notonectidae	Anisops	Anisops Spinola, 1837	South Africa	Sundays River, above Jansenville	24.65	-32.92
130	Insecta	Hemiptera	Notonectidae	Anisops	Anisops Spinola, 1837	South Africa	Near camp site, eastern shore	32.71	-27.38
131	Insecta	Hemiptera	Notonectidae	Anisops	Anisops Spinola, 1837	South Africa	Sundays River, below Graaf-Reinet	24.55	-32.27
132	Insecta	Hemiptera	Notonectidae	Notonectidae	Notonectidae	South Africa	Wilderness	22.58	-33.99
133	Insecta	Hemiptera	Notonectidae	Anisops	Anisops varia Fieber	South Africa	Prince Albert Road	21.6833	-32.9833
134	Insecta	Hemiptera	Notonectidae	Anisops	Anisops Spinola, 1837	South Africa	Kaffir Drift Station 14	27.03	-33.38
135	Insecta	Hemiptera	Notonectidae	Anisops	Anisops Spinola, 1837	South Africa	Fort Brown Station 12	26.62	-33.12
136	Insecta	Hemiptera	Notonectidae	Notonectidae	Notonectidae	South Africa	Elandsdrif Station 4	25.78	-32.63
137	Insecta	Hemiptera	Notonectidae	Anisops	Anisops Spinola, 1837	South Africa	Vaal River Hunts farm Warrenton	24.77	-28.13
138	Insecta	Hemiptera	Notonectidae	Anisops	Anisops debilis	South Africa	Sandspruit, before Klein Jukskei R.	28.06	-26.03
139	Insecta	Hemiptera	Notonectidae	Anisops	Anisops Spinola, 1837	South Africa	Meerhof, at Hartebeespoort Dam	27.89	-25.76
140	Insecta	Hemiptera	Notonectidae	Anisops	Anisops Spinola, 1837	South Africa	Magalies R., below Swartspruit Conf	27.56	-25.95
141	Insecta	Hemiptera	Notonectidae	Anisops	Anisops Spinola, 1837	South Africa	Crocodile R.,below Wilgespruit conf	27.85	-26.03
142	Insecta	Hemiptera	Notonectidae	Anisops	Anisops Spinola, 1837	South Africa	Jukskei R., below Modderfonteinsprt	28.11	-26.04
143	Insecta	Hemiptera	Notonectidae	Anisops	Anisops sardeus	South Africa	Kaalspruit, below Tembisa	28.21	-25.98
144	Insecta	Hemiptera	Notonectidae	Notonectidae	Notonectidae	South Africa	Howisons Poort	26.48	-33.33
145	Insecta	Hemiptera	Notonectidae	Notonectidae	Notonectidae	South Africa	Slaaikraal	26.53	-33.32
146	Insecta	Hemiptera	Notonectidae	Anisops	Anisops Spinola, 1837	South Africa	Trib.from Hopewell before confl.	31.13	-29.43
147	Insecta	Hemiptera	Notonectidae	Anisops	Anisops Spinola, 1837	South Africa	Vet R., below Sand R. confluence	26.41	-28.08
148	Insecta	Hemiptera	Notonectidae	Anisops	Anisops Spinola, 1837	South Africa	Sand R., above Vet R. confluence	26.43	-28.08
149	Insecta	Hemiptera	Notonectidae	Anisops	Anisops Spinola, 1837	South Africa	Below Weir at Hoopstad	25.83	-27.83
150	Insecta	Hemiptera	Notonectidae	Anisops	Anisops debilis	South Africa	Ingane River old South Coast Road	30.78	-30.17
151	Insecta	Hemiptera	Notonectidae	Anisops	Anisops Spinola, 1837	South Africa	Nonoti River above Darnall Mill	31.36	-29.26
152	Insecta	Hemiptera	Notonectidae	Anisops	Anisops Spinola, 1837	South Africa	Nonoti R.1mile above Doringkop Mill	31.24	-29.2
153	Insecta	Hemiptera	Notonectidae	Notonectidae	Notonectidae	South Africa	Umlaas River below Shongweni Dam	30.72	-29.86
154	Insecta	Hemiptera	Notonectidae	Anisops	Anisops Spinola, 1837	South Africa	Vaal river just below Warrenton	24.81	-28.11
155	Insecta	Hemiptera	Notonectidae	Anisops	Anisops Spinola, 1837	South Africa	Bridge 11km from Louis Trichardt	30.04	-23.07
156	Insecta	Hemiptera	Notonectidae	Anisops	Anisops Spinola, 1837	South Africa	Platkop near Dewetsdorp	26.72	-29.72
157	Insecta	Hemiptera	Notonectidae	Anisops	Anisops sardeus	Zimbabwe	Candelabra pool, below Vic. falls	25.85	-17.93
158	Insecta	Hemiptera	Notonectidae	Anisops	Anisops debilis	Zimbabwe	Bembezi R.,at Bulawayo-Vic Falls Rd	28.78	-19.77
159	Insecta	Hemiptera	Notonectidae	Anisops	Anisops varia Fieber	South Africa	Pienaar's river, at Baviaanspoort	28.37	-25.67
160	Insecta	Hemiptera	Notonectidae	Nychia	Nychia marshalli	South Africa	Olifants R., 0,5km above Klipspruit	29.22	-25.63
161	Insecta	Hemiptera	Notonectidae	Anisops	Anisops Spinola, 1837	South Africa	Olifants R., above Klipspruit Conf.	29.22	-25.62
162	Insecta	Hemiptera	Notonectidae	Nychia	Nychia marshalli	South Africa	Vaal R., Morgenzon-Amersfoort Rd.	29.7	-26.85
163	Insecta	Hemiptera	Notonectidae	Anisops	Anisops Spinola, 1837	South Africa	Wilge R., Witbank-Groblersdal Rd.	29.1	-25.58
164	Insecta	Hemiptera	Notonectidae	Anisops	Anisops Spinola, 1837	South Africa	Wilge R., Pretoria-Nelspruit Rd.	28.87	-25.95
165	Insecta	Hemiptera	Notonectidae	Anisops	Anisops varia Fieber	South Africa	Swimming Bath, Sunnyside, Pretoria	28.21	-25.76
166	Insecta	Hemiptera	Notonectidae	Anisops	Anisops Spinola, 1837	South Africa	Near Zaaiplaats Tin Mines	28.83	-24.04
167	Insecta	Hemiptera	Notonectidae	Anisops	Anisops gracilis Hutchinson	South Africa	Noetzi (Beach close to Knysna)	23.17	-34.08
168	Insecta	Hemiptera	Notonectidae	Anisops	Anisops Spinola, 1837	South Africa	Broederstroom Farm, nr Wakkerstroom	30.1	-27.09
169	Insecta	Hemiptera	Notonectidae	Nychia	Nychia Stål, 1859	South Africa	Groot river estuary top of estuary	24.23	-34.03
170	Insecta	Hemiptera	Notonectidae	Anisops	Anisops gracilis Hutchinson	South Africa	Kaaimans river	24.12	-33.87
171	Insecta	Hemiptera	Notonectidae	Anisops	Anisops Spinola, 1837	South Africa	Pan, south of Olifants Gorge, K.N.P	31.74	-24.01
172	Insecta	Hemiptera	Notonectidae	Anisops	Anisops sardeus	South Africa	Small Pan West of Satara, K.N.P.	31.77	-24.4
173	Insecta	Hemiptera	Notonectidae	Anisops	Anisops gracilis Hutchinson	South Africa	Kafferspruit, Ermelo-Morgenzon Rd.	29.84	-26.62
174	Insecta	Hemiptera	Notonectidae	Anisops	Anisops debilis	South Africa	Pan 24km south of Satara Camp,K.N.P	31.8	-24.61
175	Insecta	Hemiptera	Notonectidae	Anisops	Anisops Spinola, 1837	South Africa	Nwatindlopfu dam, Kruger Nat. Park	31.75	-24.89
176	Insecta	Hemiptera	Notonectidae	Anisops	Anisops varia Fieber	South Africa	Pool 16km north of Prieska	22.77	-29.52
177	Insecta	Hemiptera	Notonectidae	Nychia	Nychia Stål, 1859	South Africa	Wilge R., Warden-Reitz Rd. bridge	28.79	-27.81
178	Insecta	Hemiptera	Notonectidae	Anisops	Anisops Spinola, 1837	South Africa	Buffalo River, at Tayside	30.4	-28.07
179	Insecta	Hemiptera	Notonectidae	Nychia	Nychia marshalli	South Africa	Limpopo river, at Beit bridge	29.98	-22.23
180	Insecta	Hemiptera	Notonectidae	Anisops	Anisops Spinola, 1837	South Africa	Klein Vaal R., at Goedehoop Farm	30.13	-26.82
181	Insecta	Hemiptera	Notonectidae	Anisops	Anisops Spinola, 1837	South Africa	Stream? near Mt. Anderson	30.65	-25.08
182	Insecta	Hemiptera	Notonectidae	Nychia	Nychia marshalli	South Africa	Crocodile river, at Komatipoort	31.96	-25.43
183	Insecta	Hemiptera	Notonectidae	Anisops	Anisops Spinola, 1837	South Africa	Lake Chrissie	30.21	-26.32
184	Insecta	Hemiptera	Notonectidae	Anisops	Anisops gracilis Hutchinson	South Africa	Waterval R., bridge at Roodebank	29.03	-26.63
185	Insecta	Hemiptera	Notonectidae	Anisops	Anisops Spinola, 1837	Mozambique	Limpopo river, near Maroi	29.88	-22.19
186	Insecta	Hemiptera	Notonectidae	Anisops	Anisops Spinola, 1837	South Africa	Saalboomspruit, near Balmoral	28.98	-25.85
187	Insecta	Hemiptera	Notonectidae	Anisops	Anisops apicalis Stal	South Africa	Ndumu Game Reserve	32.3	-26.88
188	Insecta	Hemiptera	Notonectidae	Nychia	Nychia marshalli	South Africa	Umlumati river, near Buffelspruit	31.69	-25.62
189	Insecta	Hemiptera	Notonectidae	Nychia	Nychia marshalli	South Africa	Below Nestle effluent, Standerton	29.24	-26.96
190	Insecta	Hemiptera	Notonectidae	Anisops	Anisops Spinola, 1837	South Africa	Potchefstroom Sewage Works	27.1	-26.75
191	Insecta	Hemiptera	Notonectidae	Anisops	Anisops Spinola, 1837	South Africa	Sandspruit, Standerton-Volksrust Rd	29.79	-27.28
192	Insecta	Hemiptera	Notonectidae	Anisops	Anisops varia Fieber	South Africa	Wilge R, Harrismith-Collins Pass Rd	29.56	-28.2
193	Insecta	Hemiptera	Notonectidae	Anisops	Anisops sardeus	South Africa	Vaal R., below Leeuspruit confl.	27.77	-26.79
194	Insecta	Hemiptera	Notonectidae	Anisops	Anisops varia Fieber	South Africa	Vaal R., below Houtkopspruit confl.	27.94	-26.67
195	Insecta	Hemiptera	Notonectidae	Anisops	Anisops Spinola, 1837	South Africa	Jukskei R., above Sandspruit Conf.	28.05	-26.01
196	Insecta	Hemiptera	Notonectidae	Nychia	Nychia marshalli	South Africa	Klein Jukskei R., Krugersdorp Road	27.97	-25.96
197	Insecta	Hemiptera	Notonectidae	Anisops	Anisops Spinola, 1837	South Africa	Klein Jukskei, at Swartspruit	27.93	-26.16
198	Insecta	Hemiptera	Notonectidae	Anisops	Anisops debilis	South Africa	Crocodile R., below Hennops R. Conf	27.93	-25.83
199	Insecta	Hemiptera	Notonectidae	Anisops	Anisops Spinola, 1837	South Africa	Vaal R., just below Klip R. conf.	27.95	-26.67
200	Insecta	Hemiptera	Notonectidae	Anisops	Anisops Spinola, 1837	South Africa	Jukskei R., at Alexandra	28.11	-26.1
201	Insecta	Hemiptera	Notonectidae	Anisops	Anisops Spinola, 1837	South Africa	Crocodile River, at Pelindaba	27.89	-25.8
202	Insecta	Hemiptera	Notonectidae	Anisops	Anisops Spinola, 1837	South Africa	Sandfonteinspruit, at Witkoppen	28.07	-26.07
203	Insecta	Hemiptera	Notonectidae	Anisops	Anisops Spinola, 1837	South Africa	Braamfontein Stream, at Northcliff	28.17	-26.13
204	Insecta	Hemiptera	Notonectidae	Anisops	Anisops varia Fieber	South Africa	Pipe Leak at SASOL, Sasolburg	27.86	-26.82
205	Insecta	Hemiptera	Notonectidae	Anisops	Anisops gracilis Hutchinson	South Africa	Vaal R., below Taaibosspruit confl.	27.87	-26.75
206	Insecta	Hemiptera	Notonectidae	Nychia	Nychia marshalli	South Africa	Jukskei R., Krugersdorp Rd. Bridge	27.96	-25.95
207	Insecta	Hemiptera	Notonectidae	Anisops	Anisops gracilis Hutchinson	South Africa	Vaal R., above Lindeqes Drift	27.6	-26.74
208	Insecta	Hemiptera	Notonectidae	Anisops	Anisops Spinola, 1837	South Africa	Small stream near Balgowan	30.06	-29.4
209	Insecta	Hemiptera	Notonectidae	Anisops	Anisops Spinola, 1837	South Africa	Klein Jukskei R., Veldskoen Bridge	27.97	-26.1
210	Insecta	Hemiptera	Notonectidae	Anisops	Anisops Spinola, 1837	South Africa	Klein Jukskei R., at Witkoppen	27.98	-26.04
211	Insecta	Hemiptera	Notonectidae	Anisops	Anisops Spinola, 1837	South Africa	Klip R., at road corner, Nancefield	27.89	-26.31
212	Insecta	Hemiptera	Notonectidae	Anisops	Anisops gracilis Hutchinson	South Africa	Vaal R., at Ascot-on-Vaal bridge?	27.89	-26.72
213	Insecta	Hemiptera	Notonectidae	Nychia	Nychia marshalli	South Africa	Wilge River, just above Frankfort	28.49	-27.29
214	Insecta	Hemiptera	Notonectidae	Anisops	Anisops Spinola, 1837	South Africa	Umlazi R., Thorr Meadow Farm	30.52	-29.8
215	Insecta	Hemiptera	Notonectidae	Anisops	Anisops Spinola, 1837	South Africa	Dam on Korana R., near Kearsney	31.23	-29.3
216	Insecta	Hemiptera	Notonectidae	Anisops	Anisops debilis	South Africa	Mbozambo R. bridge, outside Stanger	31.32	-29.34
217	Insecta	Hemiptera	Notonectidae	Anisops	Anisops sardeus	South Africa	Stream near Umdloti Beach	31.12	-29.66
218	Insecta	Hemiptera	Notonectidae	Anisops	Anisops Spinola, 1837	South Africa	Sandspruit, at Bergville	29.36	-28.73
219	Insecta	Hemiptera	Notonectidae	Anisops	Anisops Spinola, 1837	South Africa	Stream near Ingwavuma Village	32.05	-27.17
220	Insecta	Hemiptera	Notonectidae	Anisops	Anisops varia Fieber	South Africa	Klip R., near Rietfontein	27.87	-26.31
221	Insecta	Hemiptera	Notonectidae	Anisops	Anisops Spinola, 1837	South Africa	Weir above Vereeniging Rd bridge	27.9	-26.33
222	Insecta	Hemiptera	Notonectidae	Anisops	Anisops Spinola, 1837	South Africa	Klipspruit Concordia Dam overflow	28.01	-26.34
223	Insecta	Hemiptera	Notonectidae	Anisops	Anisops Spinola, 1837	South Africa	Elsburgspruit, JHB-Heidelberg Rd.	28.17	-26.29
224	Insecta	Hemiptera	Notonectidae	Anisops	Anisops Spinola, 1837	South Africa	Vaal R. at Vosloo Park, Vereeniging	27.94	-26.69
225	Insecta	Hemiptera	Notonectidae	Nychia	Nychia Stål, 1859	South Africa	Klip River above Natalspruit confl.	28.09	-26.44
226	Insecta	Hemiptera	Notonectidae	Anisops	Anisops Spinola, 1837	South Africa	Stn.19, at Mandini	31.41	-29.17
227	Insecta	Hemiptera	Notonectidae	Anisops	Anisops Spinola, 1837	South Africa	Near Weenen	30.08	-28.85
228	Insecta	Hemiptera	Notonectidae	Anisops	Anisops Spinola, 1837	South Africa	Stn.7, at Labuschagne's Kraal	29.6	-28.7
229	Insecta	Hemiptera	Notonectidae	Anisops	Anisops Spinola, 1837	South Africa	Stn.6, below Bergville	29.39	-28.71
230	Insecta	Hemiptera	Notonectidae	Anisops	Anisops varia Fieber	South Africa	Above confluence with Bushmans R.	29.88	-29.01
231	Insecta	Hemiptera	Notonectidae	Anisops	Anisops Spinola, 1837	South Africa	Cecilias Drif,Nat. Rd bridge (Stn10	18.98	-33.76
232	Insecta	Hemiptera	Notonectidae	Anisops	Anisops Spinola, 1837	South Africa	Near Bridgetown (Stn.16)	18.84	-33.1
233	Insecta	Hemiptera	Notonectidae	Anisops	Anisops Spinola, 1837	South Africa	Gouda road bridge (Stn.14)	18.95	-33.26
234	Insecta	Hemiptera	Notonectidae	Anisops	Anisops Spinola, 1837	South Africa	Picketberg-Moreesburg Rd. (Stn.18)	18.75	-32.97
235	Insecta	Hemiptera	Notonectidae	Anisops	Anisops varia Fieber	South Africa	Nellie's Pool, Muizenberg Mountain	18.45	-34.11
236	Insecta	Hemiptera	Notonectidae	Anisops	Anisops Spinola, 1837	Zimbabwe	Farm Dam, near Que Que	29.81	-18.93
237	Insecta	Hemiptera	Notonectidae	Anisops	Anisops Spinola, 1837	South Africa	Kersefontein, Berg R. Stn. (Stn.21)	18.33	-32.92
238	Insecta	Hemiptera	Notonectidae	Anisops	Anisops Spinola, 1837	South Africa	Sout Rivier, at Hopefield (Stn.20)	18.35	-33.06
239	Insecta	Hemiptera	Notonectidae	Anisops	Anisops Spinola, 1837	South Africa	Sanddrif Farm (Stn.19)	18.58	-32.9
240	Insecta	Hemiptera	Notonectidae	Anisops	Anisops Spinola, 1837	South Africa	Wellington, Lady Loch bridge (Stn12	18.98	-33.63
241	Insecta	Hemiptera	Notonectidae	Notonecta	Notonecta Linnaeus, 1758	South Africa	Assegaaibos Stream tributary (Stn2)	19.07	-33.97
242	Insecta	Hemiptera	Notonectidae	Anisops	Anisops gracilis Hutchinson	South Africa	Howick,Natal	30.23	-30.5
243	Insecta	Hemiptera	Notonectidae	Anisops	Anisops Spinola, 1837	South Africa	Zeekoeivlei, Cape Flats	19.2667	-34.0333
244	Insecta	Hemiptera	Notonectidae	Anisops	Anisops Spinola, 1837	South Africa	Palmiet River, near Pinetown	30.87	-29.8
245	Insecta	Hemiptera	Notonectidae	Anisops	Anisops gracilis Hutchinson	South Africa	Barberspan Nature Reserve	25.5833	-26.5833
246	Insecta	Hemiptera	Notonectidae	Anisops	Anisops Spinola, 1837	South Africa	2M E of Dordrecht	26.0333	-31.3667
247	Insecta	Hemiptera	Notonectidae	Anisops	Anisops varia Fieber	South Africa	Knoffel Spruit, Orange R. E. of Aliwal North	26.875	-30.375
248	Insecta	Hemiptera	Notonectidae	Anisops	Anisops varia Fieber	South Africa	Witte Els Bosch (Witelsbos)	24.125	-33.875
249	Insecta	Hemiptera	Notonectidae	Anisops	Anisops varia Fieber	South Africa	Assegaaibosch Dam	19.9167	-33.9667
250	Insecta	Hemiptera	Notonectidae	Anisops	Anisops sardeus	South Africa	Klober Dam, Set(l)agole, bt Mafekeng & Vryburg	25.125	-26.375
251	Insecta	Hemiptera	Notonectidae	Anisops	Anisops varia Fieber	South Africa	Avontuur	23.125	-33.625
252	Insecta	Hemiptera	Notonectidae	Anisops	Anisops gracilis Hutchinson	South Africa	Louis Trichardt, dam by road	29.9	-23.05
253	Insecta	Hemiptera	Notonectidae	Anisops	Anisops varia Fieber	South Africa	Durbanville, Mosselbank Dam	18.625	-33.875
254	Insecta	Hemiptera	Notonectidae	Anisops	Anisops Spinola, 1837	South Africa	Louis Trichardt, Transvaal	29.7	-23.0333
255	Insecta	Hemiptera	Notonectidae	Anisops	Anisops gracilis Hutchinson	South Africa	Wellington	19	-33.65
256	Insecta	Hemiptera	Notonectidae	Anisops	Anisops debilis	Zimbabwe	Khami River below the ruins	28.375	-20.125
257	Insecta	Hemiptera	Notonectidae	Anisops	Anisops gracilis Hutchinson	Zimbabwe	Bulawayo, S. Rhodesia	28.7167	-20.1667
258	Insecta	Hemiptera	Notonectidae	Anisops	Anisops gracilis Hutchinson	Zimbabwe	dam at Morgenster Mission, Zimbabwe	30.8167	-19.2667
259	Insecta	Hemiptera	Notonectidae	Anisops	Anisops Spinola, 1837	Zimbabwe	101 Mile Halt, Fort Victoria, S. Rhod.	30.8167	-20.0667
260	Insecta	Hemiptera	Notonectidae	Anisops	Anisops varia Fieber	South Africa	Crawford Vlei, Cape Flats	18.5333	-33.9667
261	Insecta	Hemiptera	Notonectidae	Anisops	Anisops Spinola, 1837	South Africa	Alice, Tyumie R. nr Bridge	26.875	-32.875
262	Insecta	Hemiptera	Notonectidae	Anisops	Anisops Spinola, 1837	South Africa	Howisons Poort	26.375	-33.375
263	Insecta	Hemiptera	Notonectidae	Anisops	Anisops varia Fieber	South Africa	Pirie Mission (near Stutterheim)	27.25	-32.7833
264	Insecta	Hemiptera	Notonectidae	Anisops	Anisops varia Fieber	South Africa	Fonteinbleu, Klein Jukskei R., Johannesburg	27.9667	-26.1167
265	Insecta	Hemiptera	Notonectidae	Anisops	Anisops gracilis Hutchinson	South Africa	Florida, Transvaal	27.9167	-26.1833
266	Insecta	Hemiptera	Notonectidae	Anisops	Anisops varia Fieber	South Africa	Constantia Nek	18.4167	-34.0333
267	Insecta	Hemiptera	Notonectidae	Anisops	Anisops varia Fieber	South Africa	Ceres, C.P.	19.3167	-33.3667
268	Insecta	Hemiptera	Notonectidae	Anisops	Anisops Spinola, 1837	South Africa	Knysna	23.0333	-34.0333
269	Insecta	Hemiptera	Notonectidae	Anisops	Anisops varia Fieber	South Africa	Wolseley	19.2	-33.4167
270	Insecta	Hemiptera	Notonectidae	Anisops	Anisops gracilis Hutchinson	South Africa	C.P., George	22.45	-33.9667
271	Insecta	Hemiptera	Notonectidae	Anisops	Anisops gracilis Hutchinson	South Africa	Swellendam, C.P.	20.4333	-34.0333
272	Insecta	Hemiptera	Notonectidae	Anisops	Anisops varia Fieber	South Africa	S. Afr., C.P., Oudtshoorn	22.2	-33.5833
273	Insecta	Hemiptera	Notonectidae	Anisops	Anisops varia Fieber	South Africa	drift btw. Oudtshoorn and Montagu Pass	22.375	-33.875
274	Insecta	Hemiptera	Notonectidae	Anisops	Anisops Spinola, 1837	South Africa	Banhoek Valley, Stellenbosch Div.	18.875	-33.875
275	Insecta	Hemiptera	Notonectidae	Anisops	Anisops varia Fieber	Namibia	Zesfontein, S.W.A.	13.6167	-19.1333
276	Insecta	Hemiptera	Notonectidae	Anisops	Anisops varia Fieber	South Africa	Gordonia, Riemvasmaak	20.3	-28.45
277	Insecta	Hemiptera	Notonectidae	Anisops	Anisops sardeus	Namibia	Onolonga? Onoolonga? South West Africa	15.7	-18.2167
278	Insecta	Hemiptera	Notonectidae	Anisops	Anisops sardeus	Namibia	Otjituo S.W. Protect.	18.8333	-19.8333
279	Insecta	Hemiptera	Notonectidae	Anisops	Anisops varia Fieber	South Africa	Acornhoek, E. Transvaal	31.0667	-24.6
280	Insecta	Hemiptera	Notonectidae	Anisops	Anisops varia Fieber	South Africa	Matroosberg, Ceres Div., 3500ft	19.6667	-33.3833
281	Insecta	Hemiptera	Notonectidae	Anisops	Anisops varia Fieber	Zimbabwe	Salisbury, S. Rhodesia	31.0333	-17.8333
282	Insecta	Hemiptera	Notonectidae	Anisops	Anisops Spinola, 1837	South Africa	Kimberley	24.7667	-28.7333
283	Insecta	Hemiptera	Notonectidae	Anisops	Anisops Spinola, 1837	South Africa	Henkries, Bushmanland, Namaqualand Div.	18.1167	-28.95
284	Insecta	Hemiptera	Notonectidae	Notonectidae	Notonectidae	South Africa	Bredasdorp, De Hoop Vlei	20.38	-34.5
285	Insecta	Hemiptera	Notonectidae	Notonectidae	Notonectidae	South Africa	Knysna forest	23.05	-34.02
286	Insecta	Hemiptera	Notonectidae	Anisops	Anisops Spinola, 1837	South Africa	Western tributary	27.37	-30.64
287	Insecta	Hemiptera	Notonectidae	Notonectidae	Notonectidae	South Africa	Krantzkloof KZN	30.8506	-29.7653
288	Insecta	Hemiptera	Notonectidae	Notonectidae	Notonectidae	South Africa	Lower Elandsbos River	23.7749	-33.9669
289	Insecta	Hemiptera	Notonectidae	Anisops	Anisops Spinola, 1837	Namibia	Cunene River, Omakazeze Guard Post stream.	13.2917	-16.9944
290	Insecta	Hemiptera	Notonectidae	Anisops	Anisops hyperion Kirkaldy, 1898	South Africa	Paarl Sewage Works, Pond B	18.5167	-34.0667
291	Insecta	Hemiptera	Notonectidae	Anisops	Anisops Spinola, 1837	South Africa	Site 20, Gravesend Estate	30.7367	-30.1706
292	Insecta	Hemiptera	Notonectidae	Anisops	Anisops Spinola, 1837	South Africa	Stream near Ingwavuma Village	32.05	-27.1792
293	Insecta	Hemiptera	Notonectidae	Notonectidae	Notonectidae	Madagascar	Réserve Spéciale de l'Ankarana, 22.9 km 224° SW Anivorano Nord	49.1098	-12.9089
294	Insecta	Hemiptera	Notonectidae	Notonecta	Notonecta Linnaeus, 1758	South Africa	kloof on west side of Mitchells Pass nr Ceres	19.2833	-33.3667
295	Insecta	Hemiptera	Notonectidae	Notonecta	Notonecta Linnaeus, 1758	South Africa	Gt Winterhoek, Tulbagh, 4200ft	19.1667	-33.1333
296	Insecta	Hemiptera	Notonectidae	Anisops	Anisops Spinola, 1837	South Africa	Perseverance Causeway above tidal	25.5319	-33.8108
297	Insecta	Hemiptera	Notonectidae	Notonectidae	Notonectidae	South Africa	Upper Matjies (below Jurgens house)	23.4578	-33.9807
298	Insecta	Hemiptera	Notonectidae	Nychia	Nychia Stål, 1859	Namibia	Kunene Mouth, Namibian side of Foz	11.7925	-17.2736
299	Insecta	Hemiptera	Notonectidae	Nychia	Nychia Stål, 1859	South Africa	Lower Storms River	23.9191	-33.9887
300	Insecta	Hemiptera	Notonectidae	Anisops	Anisops sardeus	South Africa	Pretoria Sewage Works, Mat Pond, mats.	28.1717	-25.7325
301	Insecta	Hemiptera	Notonectidae	Anisops	Anisops Spinola, 1837	South Africa	Site 11, Impandle road bridge	29.7361	-29.6292
302	Insecta	Hemiptera	Notonectidae	Notonectidae	Notonectidae	South Africa	Maclear Municipal Dam, Mooi R. trib	28.3147	-31.0561
303	Insecta	Hemiptera	Notonectidae	Notonectidae	Notonectidae	Madagascar	Mahafaly Plateau, 6.2 km 74° ENE Itampolo	43.9967	-24.6536
304	Insecta	Hemiptera	Notonectidae	Notonectidae	Notonectidae	South Africa	Upper Elandsbos River	23.7828	-33.9324
305	Insecta	Hemiptera	Notonectidae	Notonectidae	Notonectidae	South Africa	Lower Elands River	24.0609	-34.0174
306	Insecta	Hemiptera	Notonectidae	Nychia	Nychia Stål, 1859	Namibia	Ruacana falls, downstream of hydroelectric outlet	14.2153	-17.4014
307	Insecta	Hemiptera	Notonectidae	Notonectidae	Notonectidae	South Africa	Upper Lottering River	23.7474	-33.9733
308	Insecta	Hemiptera	Notonectidae	Notonecta	Notonecta Linnaeus, 1758	South Africa	Witte River, Bains Kloof	19.1167	-33.6333
309	Insecta	Hemiptera	Notonectidae	Anisops	Anisops Spinola, 1837	South Africa	Mgeni d/s of Mpolweni Con, Site 12	30.462	-29.4646
310	Insecta	Hemiptera	Notonectidae	Anisops	Anisops Spinola, 1837	Zambia	Chainama Golf Coarse	28.3514	-15.3833
311	Insecta	Hemiptera	Notonectidae	Anisops	Anisops Spinola, 1837	Namibia	Okomite River, tempoary pool	14.1667	-17.4306
312	Insecta	Hemiptera	Notonectidae	Notonectidae	Notonectidae	Kenya	Pool next to Tana R., near Kamburu	36.75	-1.028
313	Insecta	Hemiptera	Notonectidae	Nychia	Nychia Stål, 1859	Namibia	Upstreem of camp, Phragmies island with backwaters	13.645	-17.2189
314	Insecta	Hemiptera	Notonectidae	Anisops	Anisops Spinola, 1837	South Africa	At Albert Falls, Site 8	30.4322	-29.4329
315	Insecta	Hemiptera	Notonectidae	Notonectidae	Notonectidae	South Africa	Butterworth	28.05	-32.34
316	Insecta	Hemiptera	Notonectidae	Anisops	Anisops Spinola, 1837	South Africa	At Albert Falls, Site 10	30.4467	-29.4447
317	Insecta	Hemiptera	Notonectidae	Notonectidae	Notonectidae	Madagascar	Parc National de Namoroka, 17.8 km 329° WNW Vilanandro	45.3267	-16.3767
318	Insecta	Hemiptera	Notonectidae	Anisops	Anisops Spinola, 1837	Namibia	Spring fed stream west of Epupa Falls, long shallow pool.	13.0903	-16.9972
319	Insecta	Hemiptera	Notonectidae	Anisops	Anisops Spinola, 1837	Mozambique	Jangamo Block- Site IJ5C	35.28	-24.3213
320	Insecta	Hemiptera	Notonectidae	Notonectidae	Notonectidae	South Africa	Rachels River	24.25	-33.7949
321	Insecta	Hemiptera	Notonectidae	Anisops	Anisops Spinola, 1837	South Africa	Site 14, Staebraes Farm	30.1547	-29.9861
322	Insecta	Hemiptera	Notonectidae	Anisops	Anisops Spinola, 1837	Mozambique	Jangamo Block- Site IJ8	35.2926	-24.3461
323	Insecta	Hemiptera	Notonectidae	Notonecta	Notonecta Linnaeus, 1758	Namibia	downstream of Ondurusu Falls - "the Camp"	13.9136	-17.3828
324	Insecta	Hemiptera	Notonectidae	Anisops	Anisops Spinola, 1837	Mozambique	Open channel in wetland	33.626	-25.1235
325	Insecta	Hemiptera	Notonectidae	Anisops	Anisops Spinola, 1837	Namibia	6km upstreem of road	14.2236	-20.3083
326	Insecta	Hemiptera	Notonectidae	Anisops	Anisops Spinola, 1837	Namibia	Kneria Spring. Tributary of Kunene	13.6997	-17.2611
327	Insecta	Hemiptera	Notonectidae	Anisops	Anisops Spinola, 1837	Mozambique	Jangamo Block- Site IJ9B	35.4011	-24.2464
328	Insecta	Hemiptera	Notonectidae	Anisops	Anisops Spinola, 1837	Mozambique	Lake Nhanombe	33.6637	-25.1064
329	Insecta	Hemiptera	Notonectidae	Notonectidae	Notonectidae	South Africa	Bushmans Rvier above Escourt	29.8875	-29.0222
330	Insecta	Hemiptera	Notonectidae	Nychia	Nychia Stål, 1859	South Africa	Potchefstroom dam	27.125	-26.625
331	Insecta	Hemiptera	Notonectidae	Anisops	Anisops Spinola, 1837	Namibia	Very Hot Mountains, high up	12.4722	-17.2794
332	Insecta	Hemiptera	Notonectidae	Notonectidae	Notonectidae	Mozambique	Site IJ10, about 2km north of Dongane, site IJ9	35.4149	-24.2223
333	Insecta	Hemiptera	Notonectidae	Notonectidae	Notonectidae	Mozambique	Block 36J- Wetland	33.7034	-25.0902
334	Insecta	Hemiptera	Notonectidae	Notonecta	Notonecta Linnaeus, 1758	South Africa	Site 7, Karkloof River u/s of Mgeni Confluence	30.3108	-29.4438
335	Insecta	Hemiptera	Notonectidae	Notonectidae	Notonectidae	South Africa	Upper Groot River East	24.1211	-33.9726
336	Insecta	Hemiptera	Notonectidae	Notonectidae	Notonectidae	Madagascar	Réserve Spéciale de l'Ankarana, 13.6 km 192° SSW Anivorano Nord	49.2258	-12.8636
337	Insecta	Hemiptera	Notonectidae	Notonectidae	Notonectidae	Madagascar	Forêt de Beroboka, 5.9 km 131° SE Ankidranoka	43.3663	-22.2331
338	Insecta	Hemiptera	Notonectidae	Notonectidae	Notonectidae	Madagascar	Parc National de Zombitse, 19.8 km 84° E Sakaraha	44.71	-22.8433
339	Insecta	Hemiptera	Notonectidae	Nychia	Nychia Stål, 1859	South Africa	Site 14; Weir upstream of Nagal Dam	30.6033	-29.575
340	Insecta	Hemiptera	Notonectidae	Notonectidae	Notonectidae	Madagascar	Forêt de Tsinjoriaky, 6.2 km 84° E Tsifota	43.4207	-22.8022
341	Insecta	Hemiptera	Notonectidae	Notonectidae	Notonectidae	Madagascar	Forêt de Kirindy, 15.5 km 64° ENE Marofandilia	44.6622	-20.045
342	Insecta	Hemiptera	Notonectidae	Notonectidae	Notonectidae	South Africa	Salt River (Site 6)	23.5002	-33.9497
343	Insecta	Hemiptera	Notonectidae	Notonectidae	Notonectidae	South Africa	Salt River. Lower site in forest.	23.5221	-33.9764
344	Insecta	Hemiptera	Notonectidae	Anisops	Anisops debilis	Zambia	Lusaka Pond, Matero South	28.2533	-12.3806
345	Insecta	Hemiptera	Notonectidae	Notonectidae	Notonectidae	Madagascar	Parc National de Kirindy Mite, 16.3 km 127° SE Belo sur Mer	44.147	-20.7953
346	Insecta	Hemiptera	Notonectidae	Notonectidae	Notonectidae	Madagascar	Parc National de Tsimanampetsotsa, Forêt de Bemanateza, 20.7 km 81° E Efoetse, 23.0 km 131° SE Beheloka	43.8807	-23.9922
347	Insecta	Hemiptera	Notonectidae	Notonectidae	Notonectidae	Madagascar	Parc National de Namoroka, 16.9 km 317° NW Vilanandro	45.31	-16.4067
348	Insecta	Hemiptera	Notonectidae	Anisops	Anisops varia Fieber	South Africa	Lundy's Hill	29.8722	-29.7417
349	Insecta	Hemiptera	Notonectidae	Notonectidae	Notonectidae	South Africa	Upper Elands River	24.0642	-33.9716
350	Insecta	Hemiptera	Notonectidae	Notonectidae	Notonectidae	South Africa	Gifkloof, Site G1	21.4039	-28.4386
351	Insecta	Hemiptera	Notonectidae	Notonectidae	Notonectidae	Madagascar	Parc National de Tsimanampetsotsa, Mitoho Cave, 6.4 km 77° ENE Efoetse, 17.4 km 170° S Beheloka	43.7532	-24.0472
352	Insecta	Hemiptera	Notonectidae	Notonectidae	Notonectidae	South Africa	Tugela River at Tugela Estates	30.1611	-28.7639
353	Insecta	Hemiptera	Notonectidae	Notonectidae	Notonectidae	Madagascar	Fôret Classée d'Analavelona, 29.2 km 343° NNW Mahaboboka	44.19	-22.675
354	Insecta	Hemiptera	Notonectidae	Notonectidae	Notonectidae	Madagascar	Forêt d'Analalava, 29.6 km 280° W Ranohira	45.1283	-22.5917
355	Insecta	Hemiptera	Notonectidae	Nychia	Nychia Stål, 1859	Zambia	Zambezi R, betw. Katombora & Kazungula	25.4833	-17.8333
356	Insecta	Hemiptera	Notonectidae	Notonectidae	Notonectidae	South Africa	Upper Bloukrants River	23.6389	-33.9178
357	Insecta	Hemiptera	Notonectidae	Notonectidae	Notonectidae	South Africa	Lower Groot River (West)	23.559	-33.9662
358	Insecta	Hemiptera	Notonectidae	Notonecta	Notonecta Linnaeus, 1758	South Africa	Salt River (Farm 302) Site 5	23.5102	-33.9574
359	Insecta	Hemiptera	Notonectidae	Anisops	Anisops Spinola, 1837	Mozambique	Jangamo Block- Site IJ5B	35.28	-24.1713
360	Insecta	Hemiptera	Notonectidae	Notonectidae	Notonectidae	South Africa	Schoonspruit oog, in marginal vegetation	26.85	-26.2833
361	Insecta	Hemiptera	Notonectidae	Plea	Plea minutissima	Algeria	AÃ¯n Magroun	7.28238	36.8371
362	Insecta	Hemiptera	Notonectidae	Notonecta	Notonecta viridis	Algeria	AÃ¯n Nechma	7.2788	36.8139
363	Insecta	Hemiptera	Notonectidae	Plea	Plea minutissima	Algeria	Azla	7.32568	36.9913
364	Insecta	Hemiptera	Notonectidae	Anisops	Anisops sardea	Algeria	Bechna	7.2967	36.8847
365	Insecta	Hemiptera	Notonectidae	Notonecta	Notonecta maculata	Algeria	Beni BelaÃ¯d	6.10143	36.8752
366	Insecta	Hemiptera	Notonectidae	Notonecta	Notonecta viridis	Algeria	Berrihane Ecole	8.13482	36.8411
367	Insecta	Hemiptera	Notonectidae	Notonecta	Notonecta glauca	Algeria	Berrihane Sud	8.11133	36.8344
368	Insecta	Hemiptera	Notonectidae	Plea	Plea minutissima	Algeria	Bou Liff	8.40083	36.9036
369	Insecta	Hemiptera	Notonectidae	Notonecta	Notonecta viridis	Algeria	Boukhadra	7.7397	36.8801
370	Insecta	Hemiptera	Notonectidae	Notonecta	Notonecta viridis	Algeria	BoumaÃ¯za	7.31625	36.8192
371	Insecta	Hemiptera	Notonectidae	Anisops	Anisops sardea	Algeria	Canal Messida (Tonga)	8.49605	36.853
372	Insecta	Hemiptera	Notonectidae	Plea	Plea minutissima	Algeria	Canal Sidi Makhlouf	7.30797	36.8882
373	Insecta	Hemiptera	Notonectidae	Notonecta	Notonecta viridis	Algeria	CarriÃ¨re	8.07462	36.8479
374	Insecta	Hemiptera	Notonectidae	Anisops	Anisops sardea	Algeria	El Aouana	5.60997	36.7728
375	Insecta	Hemiptera	Notonectidae	Notonecta	Notonecta viridis	Algeria	El Feid	8.02898	36.7328
376	Insecta	Hemiptera	Notonectidae	Notonecta	Notonecta viridis	Algeria	El Hrib	8.11133	36.8352
377	Insecta	Hemiptera	Notonectidae	Anisops	Anisops sardea	Algeria	Emir Abdelkader	5.84864	36.7519
378	Insecta	Hemiptera	Notonectidae	Anisops	Anisops sardea	Algeria	G. Beni Mhamed	7.26667	36.95
379	Insecta	Hemiptera	Notonectidae	Plea	Plea minutissima	Algeria	G. Bordj du Cantonnier	7.37933	36.8695
380	Insecta	Hemiptera	Notonectidae	Anisops	Anisops sardea	Algeria	G. Butomes	8.1	36.8342
381	Insecta	Hemiptera	Notonectidae	Notonecta	Notonecta glauca	Algeria	G. Dakhla	7.98462	36.8446
382	Insecta	Hemiptera	Notonectidae	Notonecta	Notonecta glauca	Algeria	G. Estah	7.98232	36.8426
383	Insecta	Hemiptera	Notonectidae	Notonecta	Notonecta glauca	Algeria	G. Grand Bleu	3.5509	36.7903
384	Insecta	Hemiptera	Notonectidae	Plea	Plea minutissima	Algeria	G. Hadj Tahar	7.26595	36.8629
385	Insecta	Hemiptera	Notonectidae	Plea	Plea minutissima	Algeria	G. Loughat	7.39312	36.8333
386	Insecta	Hemiptera	Notonectidae	Notonecta	Notonecta meridionalis	Algeria	G. Medjez Ezzitoun	4.61703	35.8856
387	Insecta	Hemiptera	Notonectidae	Anisops	Anisops sardea	Algeria	G. Nouar Ezzouaoua	7.20772	36.9031
388	Insecta	Hemiptera	Notonectidae	Anisops	Anisops sardea	Algeria	G. Sidi Lakhdar	7.20092	36.913
389	Insecta	Hemiptera	Notonectidae	Notonecta	Notonecta meridionalis	Algeria	G. Tacha	7.39312	36.8663
390	Insecta	Hemiptera	Notonectidae	Notonecta	Notonecta glauca	Algeria	Ghora	8.43333	36.6167
391	Insecta	Hemiptera	Notonectidae	Anisops	Anisops sardea	Algeria	La Marsadelle	7.26062	37.0136
392	Insecta	Hemiptera	Notonectidae	Notonecta	Notonecta glauca	Algeria	Lac Bleu	8.33333	36.9
393	Insecta	Hemiptera	Notonectidae	Anisops	Anisops sardea	Algeria	Lac des Oiseaux	8.11667	36.7667
394	Insecta	Hemiptera	Notonectidae	Notonecta	Notonecta viridis	Algeria	Lac OkrÃ©a	8.17987	36.8472
395	Insecta	Hemiptera	Notonectidae	Notonecta	Notonecta glauca	Algeria	Lac OubeÃ¯ra	8.38333	36.8333
396	Insecta	Hemiptera	Notonectidae	Notonecta	Notonecta meridionalis	Algeria	Lac Sidi Fritis	7.29062	36.8996
397	Insecta	Hemiptera	Notonectidae	Notonecta	Notonecta meridionalis	Algeria	Lac Tonga	8.51667	36.8667
398	Insecta	Hemiptera	Notonectidae	Notonecta	Notonecta glauca	Algeria	M. aux FrÃªnes	8.26777	36.7794
399	Insecta	Hemiptera	Notonectidae	Anisops	Anisops sardea	Algeria	M. Brabtia	8.32977	36.8503
400	Insecta	Hemiptera	Notonectidae	Notonecta	Notonecta viridis	Algeria	M. Fedjoudj	8.25108	36.8609
401	Insecta	Hemiptera	Notonectidae	Notonecta	Notonecta glauca	Algeria	M. Gauthiers	8.44352	36.8374
402	Insecta	Hemiptera	Notonectidae	Notonecta	Notonecta glauca	Algeria	M. GÃ©rard	8.15978	36.8432
403	Insecta	Hemiptera	Notonectidae	Notonecta	Notonecta glauca	Algeria	M. Isoetes	8.14813	36.8444
404	Insecta	Hemiptera	Notonectidae	Anisops	Anisops sardea	Algeria	M. Messida (OubeÃ¯ra)	8.44352	36.8128
405	Insecta	Hemiptera	Notonectidae	Notonecta	Notonecta glauca	Algeria	M. Ruppia	8.344	36.9167
406	Insecta	Hemiptera	Notonectidae	Notonecta	Notonecta glauca	Algeria	Mafragh	7.94792	36.8407
407	Insecta	Hemiptera	Notonectidae	Notonecta	Notonecta viridis	Algeria	Mare aux Sangliers	7.9459	36.8375
408	Insecta	Hemiptera	Notonectidae	Notonecta	Notonecta glauca	Algeria	Marsh of Lac Mellah	8.38742	36.844
409	Insecta	Hemiptera	Notonectidae	Notonecta	Notonecta glauca	Algeria	Mekhada	8	36.8
410	Insecta	Hemiptera	Notonectidae	Notonecta	Notonecta glauca	Algeria	O. Bouaroug	8.33698	36.8591
411	Insecta	Hemiptera	Notonectidae	Notonecta	Notonecta glauca	Algeria	O. Boudjema	4.14884	36.8047
412	Insecta	Hemiptera	Notonectidae	Notonecta	Notonecta glauca	Algeria	O. Bouhchicha	7.32958	36.9246
413	Insecta	Hemiptera	Notonectidae	Notonecta	Notonecta glauca	Algeria	O. Boumerzoug	7.59392	36.7884
414	Insecta	Hemiptera	Notonectidae	Notonecta	Notonecta glauca	Algeria	O. Degrah	4.98811	36.8186
415	Insecta	Hemiptera	Notonectidae	Notonecta	Notonecta maculata	Algeria	O. Dekri	6.11217	36.2418
416	Insecta	Hemiptera	Notonectidae	Notonecta	Notonecta viridis	Algeria	O. Guergour	5.54206	36.3337
417	Insecta	Hemiptera	Notonectidae	Nychia	Nychia marshalli	Algeria	O. Kebir	5.57265	36.7481
418	Insecta	Hemiptera	Notonectidae	Anisops	Anisops sardea	Algeria	O. Messida	8.51667	36.9
419	Insecta	Hemiptera	Notonectidae	Notonecta	Notonecta maculata	Algeria	O. Nil	5.93731	36.8278
420	Insecta	Hemiptera	Notonectidae	Notonecta	Notonecta viridis	Algeria	O. Rhummel	6.54015	36.2926
421	Insecta	Hemiptera	Notonectidae	Plea	Plea minutissima	Algeria	O. Seybouse	7.77464	36.7991
422	Insecta	Hemiptera	Notonectidae	Notonecta	Notonecta viridis	Algeria	Salines	7.79378	36.8396
423	Insecta	Hemiptera	Notonectidae	Notonecta	Notonecta glauca	Algeria	SeraÃ¯di	7.66667	36.9167
424	Insecta	Hemiptera	Notonectidae	Notonecta	Notonecta viridis	Algeria	Smara	6.51527	36.2817
425	Insecta	Hemiptera	Notonectidae	Notonecta	Notonecta viridis	Algeria	Tamaris	8.07672	36.8525
426	Insecta	Hemiptera	Notonectidae	Notonecta	Notonecta maculata	Algeria	Yahia Abderrahmane	6.01202	36.2348
427	Insecta	Hemiptera	Notonectidae	Anisops	Anisops (Micranisops) apicalis	Cameroon	Abong-Mbang	13.1739	3.98963
428	Insecta	Hemiptera	Notonectidae	Anisops	Anisops (Micranisops) parvulus	Cameroon	Akonolinga	12.2449	3.77339
429	Insecta	Hemiptera	Notonectidae	Enithares	Enithares glauca	Cameroon	Bamenda	13.5472	9.4452
430	Insecta	Hemiptera	Notonectidae	Anisops	Anisops (Micranisops) apicalis	Cameroon	Bankim	11.4874	6.08278
431	Insecta	Hemiptera	Notonectidae	Anisops	Anisops (s. str.) jaczewskii	Cameroon	Garoua	13.3935	9.30707
432	Insecta	Hemiptera	Notonectidae	Neonychia	Neonychia congoensis congoensis	Cameroon	Mbalmayo	11.5031	3.5152
433	Insecta	Hemiptera	Notonectidae	Anisops	Anisops sp.	Cameroon	Tibati	12.6251	6.46588
434	Insecta	Hemiptera	Notonectidae	Anisops	NA	Cote dIvoire	Bakanaou A	-4.63455	5.59411
435	Insecta	Hemiptera	Notonectidae	Anisops	NA	Cote dIvoire	Bodo	-4.68458	5.90804
436	Insecta	Hemiptera	Notonectidae	Anisops	NA	Cote dIvoire	Gnankangnankansou	-4.50054	5.25703
437	Insecta	Hemiptera	Notonectidae	Anisops	NA	Cote dIvoire	Kodimasso	-4.69472	5.89
438	Insecta	Hemiptera	Notonectidae	Anisops	NA	Cote dIvoire	KokotikouamÃ©kro	-5.07473	6.27729
439	Insecta	Hemiptera	Notonectidae	Anisops	NA	Cote dIvoire	KotiÃ©ssou	-5.06123	6.17827
440	Insecta	Hemiptera	Notonectidae	Anisops	NA	Cote dIvoire	Nâ€™denou	-5.02967	6.17033
441	Insecta	Hemiptera	Notonectidae	Anisops	NA	Cote dIvoire	Sokrogbo	-4.96199	6.04826
442	Insecta	Hemiptera	Notonectidae	Anisops	NA	Cote dIvoire	Taabo	-5.1101	6.19954
443	Insecta	Hemiptera	Notonectidae	Anisops	Anisops debilis perplexus	Tunisia	ST1	8.43377	36.4505
444	Insecta	Hemiptera	Notonectidae	Notonecta	Notonecta maculata	Tunisia	ST12	8.65705	36.8018
445	Insecta	Hemiptera	Notonectidae	Notonecta	Notonecta glauca glauca	Tunisia	ST13	8.91264	36.9533
446	Insecta	Hemiptera	Notonectidae	Anisops	Anisops debilis perplexus	Tunisia	ST15	8.5759	36.5001
447	Insecta	Hemiptera	Notonectidae	Notonecta	Notonecta glauca glauca	Tunisia	ST17	9.08491	36.9688
448	Insecta	Hemiptera	Notonectidae	Notonecta	Notonecta maculata	Tunisia	ST19	9.15595	36.6702
449	Insecta	Hemiptera	Notonectidae	Anisops	Anisops debilis perplexus	Tunisia	ST2	8.84137	36.5284
450	Insecta	Hemiptera	Notonectidae	Notonecta	Notonecta maculata	Tunisia	ST22	9.62414	37.2012
451	Insecta	Hemiptera	Notonectidae	Anisops	Anisops sardeus sardeus	Tunisia	ST25	9.23302	37.2078
452	Insecta	Hemiptera	Notonectidae	Notonecta	Notonecta maculata	Tunisia	ST26	9.09117	37.0363
453	Insecta	Hemiptera	Notonectidae	Notonecta	Notonecta maculata	Tunisia	ST28	9.52066	36.9039
454	Insecta	Hemiptera	Notonectidae	Notonecta	Notonecta maculata	Tunisia	ST29	9.50695	36.8817
455	Insecta	Hemiptera	Notonectidae	Anisops	Anisops debilis perplexus	Tunisia	ST31	9.61949	36.8686
456	Insecta	Hemiptera	Notonectidae	Anisops	Anisops sardeus sardeus	Tunisia	ST32	9.64687	36.8777
457	Insecta	Hemiptera	Notonectidae	Anisops	Anisops sardeus sardeus	Tunisia	ST34	9.66319	37.0301
458	Insecta	Hemiptera	Notonectidae	Anisops	Anisops debilis perplexus	Tunisia	ST35	9.71861	37.1075
459	Insecta	Hemiptera	Notonectidae	Anisops	Anisops sardeus sardeus	Tunisia	ST36	9.84389	37.1207
460	Insecta	Hemiptera	Notonectidae	Anisops	Anisops sardeus sardeus	Tunisia	ST4	8.93149	36.6348
461	Insecta	Hemiptera	Notonectidae	Anisops	Anisops debilis perplexus	Tunisia	ST43	9.74586	36.2246
462	Insecta	Hemiptera	Notonectidae	Notonecta	Notonecta glauca glauca	Tunisia	ST44	9.73462	36.2132
463	Insecta	Hemiptera	Notonectidae	Anisops	Anisops debilis perplexus	Tunisia	ST45	9.7156	36.1993
464	Insecta	Hemiptera	Notonectidae	Anisops	Anisops debilis perplexus	Tunisia	ST46	9.9004	36.3714
465	Insecta	Hemiptera	Notonectidae	Anisops	Anisops debilis perplexus	Tunisia	ST47	10.005	36.4026
466	Insecta	Hemiptera	Notonectidae	Anisops	Anisops sardeus sardeus	Tunisia	ST48	10.8875	36.9439
467	Insecta	Hemiptera	Notonectidae	Anisops	Anisops debilis perplexus	Tunisia	ST49	10.7243	36.8675
468	Insecta	Hemiptera	Notonectidae	Anisops	Anisops sardeus sardeus	Tunisia	ST6	9.22365	36.7364
469	Insecta	Hemiptera	Notonectidae	Anisops	Anisops debilis perplexus	Tunisia	ST8	9.93473	36.8478

## Sheet: Table S4. Nepidae
	Class	Order	Family	Genus	Species	Country	Location	long	lat
1	Insecta	Hemiptera	Nepidae	Nepidae	Nepidae	Zambia	NA	24.3164	-11.2672
2	Insecta	Hemiptera	Nepidae	Ranatra	Ranatra Fabricius, 1790	Cameroon	Guest Lodge, Mbam Djerem Park, 32km SE Tibati	12.7514	6.21257
3	Insecta	Hemiptera	Nepidae	Ranatra	Ranatra Fabricius, 1790	South Africa	Site 7, Karkloof River; near Albert Falls Dam	30.31	-29.44
4	Insecta	Hemiptera	Nepidae	Curicta	Curicta Stål, 1861	Namibia	Waterberg Park, Onjoka Spring	17.411	-20.418
5	Insecta	Hemiptera	Nepidae	Ranatra	Ranatra Fabricius, 1790	South Africa	Site 10; Upstream of both Greytown Road and Mploweni confluence	30.44	-29.44
6	Insecta	Hemiptera	Nepidae	Ranatra	Ranatra Fabricius, 1790	South Africa	Mgeni River d/s of Mpolweni Con, Site 12	30.46	-29.46
7	Insecta	Hemiptera	Nepidae	Ranatra	Ranatra parvipes Signoret	Botswana	Xakanaxa, Moremi	23.416	-19.193
8	Insecta	Hemiptera	Nepidae	Ranatra	Ranatra Fabricius, 1790	Botswana	Xakanaxa, Moremi	23.415	-19.222
9	Insecta	Hemiptera	Nepidae	Ranatra	Ranatra Fabricius, 1790	Botswana	Xakanaxa, Moremi	23.242	-19.162
10	Insecta	Hemiptera	Nepidae	Laccotrephes	Laccotrephes Stål, 1865	Botswana	Chief?s Island	23.104	-19.522
11	Insecta	Hemiptera	Nepidae	Ranatra	Ranatra Fabricius, 1790	Botswana	Guma Lagoon/ Upper Delta	22.373	-18.954
12	Insecta	Hemiptera	Nepidae	Ranatra	Ranatra Fabricius, 1790	Botswana	Guma Lagoon/ Upper Delta	22.406	-18.86
13	Insecta	Hemiptera	Nepidae	Ranatra	Ranatra parvipes Signoret	Botswana	Chief?s Island	23.096	-19.527
14	Insecta	Hemiptera	Nepidae	Ranatra	Ranatra Fabricius, 1790	Botswana	Upper Panhandle	21.972	-18.405
15	Insecta	Hemiptera	Nepidae	Ranatra	Ranatra Fabricius, 1790	Botswana	Xakanaxa, Moremi	23.376	-19.138
16	Insecta	Hemiptera	Nepidae	Ranatra	Ranatra Fabricius, 1790	Botswana	Xakanaxa, Moremi	23.403	-19.209
17	Insecta	Hemiptera	Nepidae	Ranatra	Ranatra parvipes Signoret	Botswana	Xakanaxa, Moremi	23.461	-19.204
18	Insecta	Hemiptera	Nepidae	Ranatra	Ranatra parvipes Signoret	Botswana	Chief?s Island	24.064	-19.544
19	Insecta	Hemiptera	Nepidae	Nepidae	Nepidae	Namibia	Omapapurawe Guard Post, 200m from campsite	13.64	-17.21
20	Insecta	Hemiptera	Nepidae	Nepidae	Nepidae	Namibia	Spring fed stream west of Epupa Falls, large pool with logs & plants.	13.09	-16.99
21	Insecta	Hemiptera	Nepidae	Ranatra	Ranatra Fabricius, 1790	South Africa	Above Dartington gauging weir	29.87	-29.27
22	Insecta	Hemiptera	Nepidae	Ranatra	Ranatra parvipes Signoret	South Africa	Staebraes Farm, upper site of farm	30.15	-29.98
23	Insecta	Hemiptera	Nepidae	Laccotrephes	Laccotrephes Stål, 1865	South Africa	Klein Mooi River, at Durleigh Farm	29.9	-29.23
24	Insecta	Hemiptera	Nepidae	Ranatra	Ranatra Fabricius, 1790	South Africa	Mooi River, at Hornet Corner	30.38	-28.95
25	Insecta	Hemiptera	Nepidae	Ranatra	Ranatra Fabricius, 1790	South Africa	Mooi River at Glenfern Bridge	29.81	-29.39
26	Insecta	Hemiptera	Nepidae	Ranatra	Ranatra Fabricius, 1790	South Africa	Lions River, at Weltevreden Farm	30.15	-29.44
27	Insecta	Hemiptera	Nepidae	Ranatra	Ranatra Fabricius, 1790	South Africa	Shongweni Dam edge Shongweni KZN	30.7167	-29.85
28	Insecta	Hemiptera	Nepidae	Laccotrephes	Laccotrephes Stål, 1865	South Africa	Thomas Baines Nature Reserve	26.49	-33.39
29	Insecta	Hemiptera	Nepidae	Ranatra	Ranatra Fabricius, 1790	Zambia	Chama Mucklneuk farm nr.farm house	27	-16.75
30	Insecta	Hemiptera	Nepidae	Ranatra	Ranatra Fabricius, 1790	South Africa	Upper Gatberg River, at Madun	28.17	-31.27
31	Insecta	Hemiptera	Nepidae	Ranatra	Ranatra Fabricius, 1790	South Africa	Gatberg River at Roseg	28.08	-31.25
32	Insecta	Hemiptera	Nepidae	Laccotrephes	Laccotrephes Stål, 1865	South Africa	Tributary of Tsitsa River	28.41	-28.96
33	Insecta	Hemiptera	Nepidae	Ranatra	Ranatra Fabricius, 1790	South Africa	Sabie river at Mlondozi	32	-25.16
34	Insecta	Hemiptera	Nepidae	Ranatra	Ranatra Fabricius, 1790	South Africa	Sabie gorge near Mozambique	32.01	-25.17
35	Insecta	Hemiptera	Nepidae	Ranatra	Ranatra Fabricius, 1790	South Africa	Sabie-Sand reserve at Londolozi	31.53	-24.79
36	Insecta	Hemiptera	Nepidae	Ranatra	Ranatra Fabricius, 1790	South Africa	Mooi R. trib., near Riverside	28.31	-31.1
37	Insecta	Hemiptera	Nepidae	Nepidae	Nepidae	Botswana	Chobe River, Kasane	25.13	-17.8
38	Insecta	Hemiptera	Nepidae	Nepidae	Nepidae	South Africa	Vaal river, near Barkly West	24.4	-28.64
39	Insecta	Hemiptera	Nepidae	Nepidae	Nepidae	South Africa	Phabeni River, at Albisini	31.25	-25.02
40	Insecta	Hemiptera	Nepidae	Nepidae	Nepidae	South Africa	Assagaai R., at Assagaai Bush Farm	26.26	-33.4
41	Insecta	Hemiptera	Nepidae	Nepidae	Nepidae	South Africa	Kap River, near causeway, Glencairn	26.85	-33.35
42	Insecta	Hemiptera	Nepidae	Ranatra	Ranatra Fabricius, 1790	South Africa	Ngagane R., Steildrift Rd. (St.6)	30.02	-27.77
43	Insecta	Hemiptera	Nepidae	Ranatra	Ranatra Fabricius, 1790	South Africa	Durban North KZN	31.0358	-29.7806
44	Insecta	Hemiptera	Nepidae	Ranatra	Ranatra Fabricius, 1790	South Africa	Mandini-Iscor Rd. Bridge (St.8)	30.06	-27.72
45	Insecta	Hemiptera	Nepidae	Nepidae	Nepidae	Mozambique	Shire River south bank Vila Bocage	35.26	-17.34
46	Insecta	Hemiptera	Nepidae	Ranatra	Ranatra Fabricius, 1790	South Africa	Below Newcastle Sewage Works (St.7)	30.02	-27.72
47	Insecta	Hemiptera	Nepidae	Nepidae	Nepidae	South Africa	Maclear	28.25	-31.18
48	Insecta	Hemiptera	Nepidae	Nepidae	Nepidae	South Africa	Cross Roads, Peddie-Kidds Beach Rd.	27.3	-33.19
49	Insecta	Hemiptera	Nepidae	Laccotrephes	Laccotrephes fabricii Stal, 1866	South Africa	Shongweni KZN	30.7	-29.8333
50	Insecta	Hemiptera	Nepidae	Nepidae	Nepidae	South Africa	Umlaas R. above Mpumalanga (St.1)	30.6	-29.81
51	Insecta	Hemiptera	Nepidae	Nepidae	Nepidae	South Africa	Umlaas River, below Shongweni Dam	30.72	-29.87
52	Insecta	Hemiptera	Nepidae	Nepidae	Nepidae	South Africa	Inkomba River, near Esperanza	30.63	-30.37
53	Insecta	Hemiptera	Nepidae	Ranatra	Ranatra Fabricius, 1790	South Africa	Umtwalume River, High Flats-Umzinto	30.23	-30.27
54	Insecta	Hemiptera	Nepidae	Ranatra	Ranatra Fabricius, 1790	South Africa	Umzimkulu River, Monde Railway Stn	29.78	-30.03
55	Insecta	Hemiptera	Nepidae	Ranatra	Ranatra Fabricius, 1790	South Africa	Amahlongwa River,South Coast Road	30.72	-30.25
56	Insecta	Hemiptera	Nepidae	Ranatra	Ranatra Fabricius, 1790	South Africa	Umhlungwa River, Old South Coast Rd	30.57	-30.53
57	Insecta	Hemiptera	Nepidae	Ranatra	Ranatra Fabricius, 1790	South Africa	Izotsha River, Inland S. Coast Road	30.4	-30.78
58	Insecta	Hemiptera	Nepidae	Nepidae	Nepidae	South Africa	Palmiet R., above Grahamstown Road	26.48	-33.37
59	Insecta	Hemiptera	Nepidae	Nepidae	Nepidae	South Africa	Farm Dam at Alexandria	26.57	-33.64
60	Insecta	Hemiptera	Nepidae	Ranatra	Ranatra Fabricius, 1790	South Africa	Umlaas River, 15km below Shong. Dam	30.79	-29.88
61	Insecta	Hemiptera	Nepidae	Nepidae	Nepidae	South Africa	Tyume River, at Elliots	26.94	-32.59
62	Insecta	Hemiptera	Nepidae	Ranatra	Ranatra parvipes Signoret	South Africa	Peninsula btween main & south basin	32.71	-27.39
63	Insecta	Hemiptera	Nepidae	Laccotrephes	Laccotrephes Stål, 1865	South Africa	Klein Jukskei R., at Leeukop Farm	27.76	-25.78
64	Insecta	Hemiptera	Nepidae	Nepidae	Nepidae	South Africa	Umhlali River south of Shakaskraal	31.22	-29.46
65	Insecta	Hemiptera	Nepidae	Ranatra	Ranatra Fabricius, 1790	South Africa	Sand R.above confluence With Vet R.	26.33	-27.2
66	Insecta	Hemiptera	Nepidae	Ranatra	Ranatra Fabricius, 1790	South Africa	Ingane River old South Coast Road	30.78	-30.17
67	Insecta	Hemiptera	Nepidae	Laccotrephes	Laccotrephes Stål, 1865	South Africa	Umhloti River near Ndwedwe	30.9	-29.53
68	Insecta	Hemiptera	Nepidae	Laccotrephes	Laccotrephes Stål, 1865	South Africa	TT Hool's Farm Slaaikraal Reservoir	26.53	-33.32
69	Insecta	Hemiptera	Nepidae	Ranatra	Ranatra Fabricius, 1790	South Africa	Umlaas River in the Reunion canal	30.96	-29.96
70	Insecta	Hemiptera	Nepidae	Ranatra	Ranatra Fabricius, 1790	South Africa	Sterkspruit above Hammarsdale Stn 6	30.64	-29.79
71	Insecta	Hemiptera	Nepidae	Ranatra	Ranatra Fabricius, 1790	South Africa	Umlaas River at Thornwood Stn 4	30.78	-29.87
72	Insecta	Hemiptera	Nepidae	Laccotrephes	Laccotrephes fabricii Stal, 1866	South Africa	Dam 20km East of Levubu T/off, St38	30.44	-22.98
73	Insecta	Hemiptera	Nepidae	Ranatra	Ranatra Fabricius, 1790	South Africa	Limpopo river at Platjan	28.82	-22.49
74	Insecta	Hemiptera	Nepidae	Laccotrephes	Laccotrephes Stål, 1865	South Africa	13km E. of Albasini Dam T/off, St28	30.22	-23.07
75	Insecta	Hemiptera	Nepidae	Laccotrephes	Laccotrephes fabricii Stal, 1866	South Africa	Crocodile R., 24km from Thabazimbi	27.18	-24.5
76	Insecta	Hemiptera	Nepidae	Ranatra	Ranatra parvipes Signoret	Zimbabwe	Bembezi R.,at Bulawayo-Vic Falls Rd	28.78	-19.77
77	Insecta	Hemiptera	Nepidae	Ranatra	Ranatra Fabricius, 1790	South Africa	Mokolo river, at Vaalwater	28.1	-24.29
78	Insecta	Hemiptera	Nepidae	Ranatra	Ranatra parvipes Signoret	South Africa	Pienaar's river, at Baviaanspoort	28.37	-25.67
79	Insecta	Hemiptera	Nepidae	Laccotrephes	Laccotrephes Stål, 1865	South Africa	Moretele river, at Eersterus	28.3	-25.72
80	Insecta	Hemiptera	Nepidae	Laccotrephes	Laccotrephes Stål, 1865	South Africa	Sandfonteinspruit, Jhb. Tannery	27.73	-26.08
81	Insecta	Hemiptera	Nepidae	Ranatra	Ranatra parvipes Signoret	South Africa	Wakkerstroom-Heyshope Dam Rd bridge	30.16	-27.02
82	Insecta	Hemiptera	Nepidae	Ranatra	Ranatra parvipes Signoret	South Africa	Waterval R., bridge at Roodebank	29.03	-26.63
83	Insecta	Hemiptera	Nepidae	Ranatra	Ranatra parvipes Signoret	South Africa	On Lake Chrissie-Breyten roadside	30.14	-26.27
84	Insecta	Hemiptera	Nepidae	Ranatra	Ranatra parvipes Signoret	South Africa	Vaal River, Ermelo-Amsterdam Rd.	30.21	-26.57
85	Insecta	Hemiptera	Nepidae	Ranatra	Ranatra parvipes Signoret	South Africa	Klein Vaal R., at Goedehoop Farm	30.13	-26.82
86	Insecta	Hemiptera	Nepidae	Laccotrephes	Laccotrephes Stål, 1865	South Africa	Avontuur -Uniondale Road stream	23.21	-30.75
87	Insecta	Hemiptera	Nepidae	Ranatra	Ranatra Fabricius, 1790	South Africa	Vaal River, headwaters near Breyten	30.05	-26.28
88	Insecta	Hemiptera	Nepidae	Ranatra	Ranatra parvipes Signoret	South Africa	Below Nestle effluent, Standerton	29.24	-26.96
89	Insecta	Hemiptera	Nepidae	Ranatra	Ranatra Fabricius, 1790	South Africa	Vaal R., Morgenzon-Amersfoort Rd.	29.7	-26.85
90	Insecta	Hemiptera	Nepidae	Ranatra	Ranatra parvipes Signoret	South Africa	Below Standerton sewage works	29.24	-26.98
91	Insecta	Hemiptera	Nepidae	Ranatra	Ranatra parvipes Signoret	South Africa	Broederstroom Farm, nr Wakkerstroom	30.1	-27.09
92	Insecta	Hemiptera	Nepidae	Ranatra	Ranatra parvipes Signoret	South Africa	Mooi river. Locality?	30.01	-29.22
93	Insecta	Hemiptera	Nepidae	Ranatra	Ranatra parvipes Signoret	South Africa	Wit river, at Plaston	31.07	-25.35
94	Insecta	Hemiptera	Nepidae	Ranatra	Ranatra Fabricius, 1790	South Africa	Wilge River, Witbank-Groblersdal Rd	29.1	-25.58
95	Insecta	Hemiptera	Nepidae	Laccotrephes	Laccotrephes Stål, 1865	South Africa	Pan 24km south of Satara Camp,K.N.P	31.8	-24.61
96	Insecta	Hemiptera	Nepidae	Ranatra	Ranatra parvipes Signoret	South Africa	Pan, south of Olifants Gorge, K.N.P	31.74	-24.01
97	Insecta	Hemiptera	Nepidae	Laccotrephes	Laccotrephes fabricii Stal, 1866	South Africa	Nwatindlopfu dam, Kruger Nat. Park	31.75	-24.89
98	Insecta	Hemiptera	Nepidae	Ranatra	Ranatra parvipes Signoret	South Africa	Umlumati rRiver, near Buffelspruit	31.69	-25.62
99	Insecta	Hemiptera	Nepidae	Ranatra	Ranatra parvipes Signoret	South Africa	Voortrekker Monument, Pretoria	28.18	-25.77
100	Insecta	Hemiptera	Nepidae	Ranatra	Ranatra parvipes Signoret	South Africa	Vaal river, at Schmidt's Drif	24.07	-28.7
101	Insecta	Hemiptera	Nepidae	Ranatra	Ranatra parvipes Signoret	South Africa	Vaal River, Ermelo-Piet Retief Rd.	30.15	-26.64
102	Insecta	Hemiptera	Nepidae	Ranatra	Ranatra parvipes Signoret	South Africa	Kafferspruit, Ermelo-Morgenzon Rd.	29.84	-26.62
103	Insecta	Hemiptera	Nepidae	Ranatra	Ranatra parvipes Signoret	South Africa	Krom R,StBernards Peak-Swartberg Rd	29.19	-30.1
104	Insecta	Hemiptera	Nepidae	Ranatra	Ranatra parvipes Signoret	South Africa	Vaal River, at Klipbank Farm	30.08	-26.7
105	Insecta	Hemiptera	Nepidae	Ranatra	Ranatra parvipes Signoret	South Africa	Klein Jukskei R., Veldskoen Bridge	27.97	-26.1
106	Insecta	Hemiptera	Nepidae	Ranatra	Ranatra Fabricius, 1790	South Africa	Vaal R., above Klip R. confluence	27.96	-26.67
107	Insecta	Hemiptera	Nepidae	Ranatra	Ranatra parvipes Signoret	South Africa	Klein Jukskei R., Krugersdorp Road	27.97	-25.96
108	Insecta	Hemiptera	Nepidae	Laccotrephes	Laccotrephes Stål, 1865	South Africa	Below Willowford Farm	29.84	-28.99
109	Insecta	Hemiptera	Nepidae	Laccotrephes	Laccotrephes Stål, 1865	South Africa	Jukskei R., at Sandspruit Conf.	28.05	-26.01
110	Insecta	Hemiptera	Nepidae	Ranatra	Ranatra parvipes Signoret	South Africa	Saalboomspruit, near Balmoral	28.97	-25.86
111	Insecta	Hemiptera	Nepidae	Ranatra	Ranatra parvipes Signoret	South Africa	Below Houtkopspruit confluence	27.94	-26.67
112	Insecta	Hemiptera	Nepidae	Laccotrephes	Laccotrephes Stål, 1865	South Africa	Sandfonteinspruit, at Glenhove Rd.	28.07	-26.16
113	Insecta	Hemiptera	Nepidae	Ranatra	Ranatra parvipes Signoret	South Africa	Below Lindeques Drift, at Welbedagt	27.58	-26.76
114	Insecta	Hemiptera	Nepidae	Laccotrephes	Laccotrephes Stål, 1865	South Africa	Stn.7, at Labuschagne's Kraal	29.6	-28.7
115	Insecta	Hemiptera	Nepidae	Ranatra	Ranatra Fabricius, 1790	South Africa	Klip R., at Vereeniging Rd bridge	27.9	-26.34
116	Insecta	Hemiptera	Nepidae	Ranatra	Ranatra Fabricius, 1790	South Africa	Weir above Vereeniging Rd bridge	27.9	-26.33
117	Insecta	Hemiptera	Nepidae	Ranatra	Ranatra Fabricius, 1790	South Africa	Umlazi R., Thorr Meadow Farm	30.52	-29.8
118	Insecta	Hemiptera	Nepidae	Ranatra	Ranatra parvipes Signoret	South Africa	Umbogintweni R., near Golfcourse	30.93	-30.01
119	Insecta	Hemiptera	Nepidae	Ranatra	Ranatra Fabricius, 1790	South Africa	Dam on Korana R., near Kearsney	31.23	-29.3
120	Insecta	Hemiptera	Nepidae	Nepidae	Nepidae	South Africa	Stn.19, at Mandini	31.41	-29.17
121	Insecta	Hemiptera	Nepidae	Ranatra	Ranatra parvipes Signoret	South Africa	Hlelo river, S.E. Transvaal	30.5	-26.83
122	Insecta	Hemiptera	Nepidae	Nepidae	Nepidae	South Africa	Stn.4, at Oliviershoek Bridge	29.37	-28.7
123	Insecta	Hemiptera	Nepidae	Laccotrephes	Laccotrephes fabricii Stal, 1866	Mozambique	Luabo PEA	36.1053	-18.3928
124	Insecta	Hemiptera	Nepidae	Ranatra	Ranatra Fabricius, 1790	South Africa	Sanddrif Farm (Stn.19)	18.58	-32.9
125	Insecta	Hemiptera	Nepidae	Nepidae	Nepidae	Zimbabwe	Farm Dam, near Que Que	29.81	-18.93
126	Insecta	Hemiptera	Nepidae	Nepidae	Nepidae	South Africa	Stream, bottom of Van Stadens Pass	25.2	-33.91
127	Insecta	Hemiptera	Nepidae	Laccotrephes	Laccotrephes fabricii Stal, 1866	South Africa	Bluff Durban KZN	31.05	-29.8833
128	Insecta	Hemiptera	Nepidae	Laccotrephes	Laccotrephes fabricii Stal, 1866	South Africa	Adams Mission Amanzimtoti KZN	30.8886	-30.0497
129	Insecta	Hemiptera	Nepidae	Ranatra	Ranatra parvipes Signoret	Zambia	Lusaka, Matero North	28.2578	-15.3628
130	Insecta	Hemiptera	Nepidae	Nepidae	Nepidae	South Africa	Cross Roads, Peddie-Kidds Beach Rd.	27.3	-33.1883
131	Insecta	Hemiptera	Nepidae	Ranatra	Ranatra Fabricius, 1790	South Africa	Pretoria Sewage Works, Oxydation Ponds (Pond B)	28.1717	-25.7325
132	Insecta	Hemiptera	Nepidae	Ranatra	Ranatra Fabricius, 1790	South Africa	Mgeni River d/s of Mpolweni Con, Site 12	30.462	-29.4646
133	Insecta	Hemiptera	Nepidae	Ranatra	Ranatra Fabricius, 1790	South Africa	Site 7, Karkloof River; near Albert Falls Dam	30.3109	-29.4438
134	Insecta	Hemiptera	Nepidae	Ranatra	Ranatra Fabricius, 1790	South Africa	Albert Falls, Umgeni River	30.4472	-29.4472
135	Insecta	Hemiptera	Nepidae	Nepidae	Nepidae	Madagascar	Ankaramena, 5 km E; Tulear Prov.	46.6891	-21.9571
136	Insecta	Hemiptera	Nepidae	Laccotrephes	Laccotrephes fabricii Stal, 1866	Gambia	NA	-16.5833	13.45
137	Insecta	Hemiptera	Nepidae	Ranatra	Ranatra Fabricius, 1790	South Africa	Tugela River, Station 3A- Tugella Ferry	30.4428	-28.7497
138	Insecta	Hemiptera	Nepidae	Ranatra	Ranatra Fabricius, 1790	South Africa	Site 7; Karkloof tributary upstream of Umgeni confluence	30.3108	-29.4438
139	Insecta	Hemiptera	Nepidae	Laccotrephes	Laccotrephes Stål, 1865	South Africa	Pretoria, University - Dam	28.2483	-25.7539
140	Insecta	Hemiptera	Nepidae	Nepidae	Nepidae	Madagascar	Vohiparara Village, Ranomafana National Park	47.3849	-21.2391
141	Insecta	Hemiptera	Nepidae	Ranatra	Ranatra Fabricius, 1790	South Africa	Site 10; Upstream of both Greytown Road and Mploweni confluence	30.4467	-29.4447
142	Insecta	Hemiptera	Nepidae	Laccotrephes	Laccotrephes Stål, 1865	Mozambique	Jangamo Block- Site IJ9A	35.3756	-24.2814
143	Insecta	Hemiptera	Nepidae	Nepidae	Nepidae	Namibia	Spring fed stream west of Epupa Falls, large pool with logs & plants.	13.0903	-16.9972
144	Insecta	Hemiptera	Nepidae	Nepidae	Nepidae	Namibia	Omapapurawe Guard Post, 200m from campsite	13.645	-17.2189
145	Insecta	Hemiptera	Nepidae	Ranatra	Ranatra Fabricius, 1790	South Africa	Lower Groot River (West)	23.559	-33.9662
146	Insecta	Hemiptera	Nepidae	Nepidae	Nepidae	Tanzania	NA	37.4857	-6.05814
147	Insecta	Hemiptera	Nepidae	Laccotrephes	Laccotrephes Stål, 1865	Nigeria	Delta State	5.81667	5.53333
148	Insecta	Hemiptera	Nepidae	Ranatra	Ranatra parvipes Signoret	South Africa	Staebraes Farm, upper site of farm	30.1547	-29.9861
149	Insecta	Hemiptera	Nepidae	Nepidae	Nepidae	South Africa	Site 13; Transkei	28.35	-30.9333
150	Insecta	Hemiptera	Nepidae	Ranatra	Ranatra Fabricius, 1790	South Africa	Site 19, weir above SAICOR	30.6986	-30.1697
151	Insecta	Hemiptera	Nepidae	Ranatra	Ranatra Fabricius, 1790	Mozambique	Block 36J- Wetland	33.7034	-25.0902
152	Insecta	Hemiptera	Nepidae	Nepidae	Nepidae	Tanzania	NA	36.9619	-7.8158
153	Insecta	Hemiptera	Nepidae	Laccotrephes	Laccotrephes Stål, 1865	Mozambique	Jangamo Block- Site IJ5C	35.28	-24.3213
154	Insecta	Hemiptera	Nepidae	Ranatra	Ranatra Fabricius, 1790	Nigeria	Delta State	6.25	6.33333
155	Insecta	Hemiptera	Nepidae	Nepidae	Nepidae	South Africa	Upper Matjies (below Jurgens house)	23.4578	-33.9807
156	Insecta	Hemiptera	Nepidae	Nepidae	Nepidae	South Africa	Gifkloof, Site G1	21.4039	-28.4386
157	Insecta	Hemiptera	Nepidae	Ranatra	Ranatra Fabricius, 1790	Zambia	Ndola, Pond 3	28.6233	-12.9878
158	Insecta	Hemiptera	Nepidae	Nepa	Nepa cinerea	Algeria	AÃ¯n Nechma	7.2788	36.8139
159	Insecta	Hemiptera	Nepidae	Nepa	Nepa cinerea	Algeria	Around El Kala	8.4421	36.8954
160	Insecta	Hemiptera	Nepidae	Nepa	Nepa cinerea	Algeria	Azla	7.32568	36.9913
161	Insecta	Hemiptera	Nepidae	Nepa	Nepa cinerea	Algeria	Berrihane Ecole	8.13482	36.8411
162	Insecta	Hemiptera	Nepidae	Nepa	Nepa cinerea	Algeria	BoumaÃ¯za	7.31625	36.8192
163	Insecta	Hemiptera	Nepidae	Nepa	Nepa cinerea	Algeria	Canal Messida (Tonga)	8.49605	36.853
164	Insecta	Hemiptera	Nepidae	Ranatra	Ranatra linearis	Algeria	CarriÃ¨re	8.07462	36.8479
165	Insecta	Hemiptera	Nepidae	Nepa	Nepa cinerea	Algeria	El Hrib	8.11133	36.8352
166	Insecta	Hemiptera	Nepidae	Nepa	Nepa cinerea	Algeria	G. Bordj du Cantonnier	7.37933	36.8695
167	Insecta	Hemiptera	Nepidae	Nepa	Nepa cinerea	Algeria	G. Chichaya	7.30383	36.8965
168	Insecta	Hemiptera	Nepidae	Nepa	Nepa cinerea	Algeria	G. Dakhla	7.98462	36.8446
169	Insecta	Hemiptera	Nepidae	Nepa	Nepa cinerea	Algeria	G. Khemissa	7.65145	36.1948
170	Insecta	Hemiptera	Nepidae	Nepa	Nepa cinerea	Algeria	G. Tacha	7.39312	36.8663
171	Insecta	Hemiptera	Nepidae	Nepa	Nepa cinerea	Algeria	Lac des Oiseaux	8.11667	36.7667
172	Insecta	Hemiptera	Nepidae	Ranatra	Ranatra linearis	Algeria	Lac OubeÃ¯ra	8.38333	36.8333
173	Insecta	Hemiptera	Nepidae	Nepa	Nepa cinerea	Algeria	Lac Tonga	8.51667	36.8667
174	Insecta	Hemiptera	Nepidae	Ranatra	Ranatra linearis	Algeria	M. Brabtia	8.32977	36.8503
175	Insecta	Hemiptera	Nepidae	Ranatra	Ranatra linearis	Algeria	M. Fedjoudj	8.25108	36.8609
176	Insecta	Hemiptera	Nepidae	Ranatra	Ranatra linearis	Algeria	M. Gauthiers	8.44352	36.8374
177	Insecta	Hemiptera	Nepidae	Ranatra	Ranatra linearis	Algeria	M. Ruppia	8.344	36.9167
178	Insecta	Hemiptera	Nepidae	Nepa	Nepa cinerea	Algeria	Mare aux Sangliers	7.9459	36.8375
179	Insecta	Hemiptera	Nepidae	Nepa	Nepa cinerea	Algeria	Marsh of Lac Mellah	8.38742	36.844
180	Insecta	Hemiptera	Nepidae	Nepa	Nepa cinerea	Algeria	O. Bouaroug	8.33698	36.8591
181	Insecta	Hemiptera	Nepidae	Ranatra	Ranatra linearis	Algeria	O. Guergour	5.54206	36.3337
182	Insecta	Hemiptera	Nepidae	Nepa	Nepa cinerea	Algeria	O. Mellah	8.32245	36.8715
183	Insecta	Hemiptera	Nepidae	Nepa	Nepa cinerea	Algeria	Smara	6.51527	36.2817
184	Insecta	Hemiptera	Nepidae	Ranatra	Ranatra linearis	Algeria	Tamaris	8.07672	36.8525
185	Insecta	Hemiptera	Nepidae	Ranatra	Ranatra linearis	Algeria	Yahia Abderrahmane	6.01202	36.2348
186	Insecta	Hemiptera	Nepidae	Laccotrephes	Laccotrephes calcaratus	Cameroon	Abong-Mbang	13.1739	3.98963
187	Insecta	Hemiptera	Nepidae	Ranatra	Ranatra bottegoi	Cameroon	Akonolinga	12.2449	3.77339
188	Insecta	Hemiptera	Nepidae	Laccotrephes	Laccotrephes dilatatus	Cameroon	Bamenda	13.5472	9.4452
189	Insecta	Hemiptera	Nepidae	Laccotrephes	Laccotrephes fabricii	Cameroon	Bankim	11.4874	6.08278
190	Insecta	Hemiptera	Nepidae	Laccotrephes	Laccotrephes latimanus	Cameroon	Garoua	13.3935	9.30707
191	Insecta	Hemiptera	Nepidae	Laccotrephes	Laccotrephes fabricii	Cameroon	Mbalmayo	11.5031	3.5152
192	Insecta	Hemiptera	Nepidae	NA	NA	Cote dIvoire	Ahondo	-5.14972	6.30889
193	Insecta	Hemiptera	Nepidae	Laccotrephes	Laccotrephes ater	Cote dIvoire	Bakanaou A	-4.63455	5.59411
194	Insecta	Hemiptera	Nepidae	Laccotrephes	Laccotrephes ater	Cote dIvoire	Bodo	-4.68458	5.90804
195	Insecta	Hemiptera	Nepidae	Laccotrephes	Laccotrephes ater	Cote dIvoire	Gnankangnankansou	-4.50054	5.25703
196	Insecta	Hemiptera	Nepidae	Laccotrephes	Laccotrephes ater	Cote dIvoire	Kodimasso	-4.69472	5.89
197	Insecta	Hemiptera	Nepidae	Laccotrephes	Laccotrephes ater	Cote dIvoire	KokotikouamÃ©kro	-5.07473	6.27729
198	Insecta	Hemiptera	Nepidae	Laccotrephes	Laccotrephes ater	Cote dIvoire	KotiÃ©ssou	-5.06123	6.17827
199	Insecta	Hemiptera	Nepidae	Laccotrephes	Laccotrephes ater	Cote dIvoire	Nâ€™denou	-5.02967	6.17033
200	Insecta	Hemiptera	Nepidae	NA	NA	Cote dIvoire	Sahoua	-5.17464	6.32204
201	Insecta	Hemiptera	Nepidae	Laccotrephes	Laccotrephes ater	Cote dIvoire	Sokrogbo	-4.96199	6.04826
202	Insecta	Hemiptera	Nepidae	Laccotrephes	Laccotrephes ater	Cote dIvoire	Taabo	-5.1101	6.19954
203	Insecta	Hemiptera	Nepidae	NA	NA	Cote dIvoire	Taabo cite	-5.13745	6.2361
204	Insecta	Hemiptera	Nepidae	Nepa	Nepa cinerea	Tunisia	ST10	10.0852	36.9508
205	Insecta	Hemiptera	Nepidae	Nepa	Nepa cinerea	Tunisia	ST12	8.65705	36.8018
206	Insecta	Hemiptera	Nepidae	Nepa	Nepa cinerea	Tunisia	ST14	8.79035	36.5648
207	Insecta	Hemiptera	Nepidae	Nepa	Nepa cinerea	Tunisia	ST19	9.15595	36.6702
208	Insecta	Hemiptera	Nepidae	Nepa	Nepa cinerea	Tunisia	ST21	9.71274	37.2418
209	Insecta	Hemiptera	Nepidae	Nepa	Nepa cinerea	Tunisia	ST23	9.58516	37.1963
210	Insecta	Hemiptera	Nepidae	Nepa	Nepa cinerea	Tunisia	ST24	9.57899	37.1943
211	Insecta	Hemiptera	Nepidae	Nepa	Nepa cinerea	Tunisia	ST25	9.23302	37.2078
212	Insecta	Hemiptera	Nepidae	Nepa	Nepa cinerea	Tunisia	ST28	9.52066	36.9039
213	Insecta	Hemiptera	Nepidae	Nepa	Nepa cinerea	Tunisia	ST29	9.50695	36.8817
214	Insecta	Hemiptera	Nepidae	Nepa	Nepa cinerea	Tunisia	ST3	8.89777	36.5683
215	Insecta	Hemiptera	Nepidae	Nepa	Nepa cinerea	Tunisia	ST30	9.61521	36.8664
216	Insecta	Hemiptera	Nepidae	Nepa	Nepa cinerea	Tunisia	ST31	9.61949	36.8686
217	Insecta	Hemiptera	Nepidae	Nepa	Nepa cinerea	Tunisia	ST33	9.7176	36.9658
218	Insecta	Hemiptera	Nepidae	Nepa	Nepa cinerea	Tunisia	ST34	9.66319	37.0301
219	Insecta	Hemiptera	Nepidae	Nepa	Nepa cinerea	Tunisia	ST36	9.84389	37.1207
220	Insecta	Hemiptera	Nepidae	Nepa	Nepa cinerea	Tunisia	ST37	9.74486	37.2244
221	Insecta	Hemiptera	Nepidae	Nepa	Nepa cinerea	Tunisia	ST38	10.0618	37.153
222	Insecta	Hemiptera	Nepidae	Nepa	Nepa cinerea	Tunisia	ST39	9.99636	37.1794
223	Insecta	Hemiptera	Nepidae	Nepa	Nepa cinerea	Tunisia	ST4	8.93149	36.6348
224	Insecta	Hemiptera	Nepidae	Nepa	Nepa cinerea	Tunisia	ST40	10.0816	37.1231
225	Insecta	Hemiptera	Nepidae	Nepa	Nepa cinerea	Tunisia	ST41	10.1287	36.6422
226	Insecta	Hemiptera	Nepidae	Nepa	Nepa cinerea	Tunisia	ST43	9.74586	36.2246
227	Insecta	Hemiptera	Nepidae	Nepa	Nepa cinerea	Tunisia	ST44	9.73462	36.2132
228	Insecta	Hemiptera	Nepidae	Nepa	Nepa cinerea	Tunisia	ST45	9.7156	36.1993
229	Insecta	Hemiptera	Nepidae	Nepa	Nepa cinerea	Tunisia	ST46	9.9004	36.3714
230	Insecta	Hemiptera	Nepidae	Nepa	Nepa cinerea	Tunisia	ST47	10.005	36.4026
231	Insecta	Hemiptera	Nepidae	Nepa	Nepa cinerea	Tunisia	ST48	10.8875	36.9439
232	Insecta	Hemiptera	Nepidae	Ranatra	Ranatra linearis	Tunisia	ST49	10.7243	36.8675
233	Insecta	Hemiptera	Nepidae	Nepa	Nepa cinerea	Tunisia	ST6	9.22365	36.7364
234	Insecta	Hemiptera	Nepidae	Nepa	Nepa cinerea	Tunisia	ST9	9.94851	36.0819

## Sheet: Table S5. Gerridae
	Class	Order	Family	Genus	Species	Country	Location	long	lat
1	Insecta	Hemiptera	Gerridae	Gerridae	Gerridae	South Africa	Botrivier Western Cape South Africa	19.205	-34.2258
2	Insecta	Hemiptera	Gerridae	Gerridae	Gerridae	Ghana	Draw River	-2.4	5.2
3	Insecta	Hemiptera	Gerridae	Gerridae	Gerridae	Ghana	Boi-Tano/Tano Nimiri	-2.617	5.533
4	Insecta	Hemiptera	Gerridae	Gerridae	Gerridae	Ghana	Krokosua Hills	-2.85	6.617
5	Insecta	Hemiptera	Gerridae	Limnogonus	Limnogonus Stål, 1868	South Africa	Mgeni River d/s of Mpolweni Con, Site 12	30.46	-29.46
6	Insecta	Hemiptera	Gerridae	Gerridae	Gerridae	South Africa	Mgeni River, Mgeini Wier u/s of Nagel Dam, Site 14	30.6	-29.57
7	Insecta	Hemiptera	Gerridae	Limnogonus	Limnogonus capensis	Botswana	Guma Lagoon/ Upper Delta	22.406	-18.86
8	Insecta	Hemiptera	Gerridae	Naboandelus	Naboandelus Distant, 1910	Botswana	Guma Lagoon/ Upper Delta	22.386	-18.962
9	Insecta	Hemiptera	Gerridae	Limnogonus	Limnogonus capensis	Botswana	Upper Panhandle	21.836	-18.341
10	Insecta	Hemiptera	Gerridae	Aquarius	Aquarius Schellenberg, 1800	Botswana	Upper Panhandle	21.972	-18.405
11	Insecta	Hemiptera	Gerridae	Limnogonus	Limnogonus Stål, 1868	Botswana	Guma Lagoon/ Upper Delta	22.373	-18.954
12	Insecta	Hemiptera	Gerridae	Aquarius	Aquarius Schellenberg, 1800	Botswana	Xakanaxa, Moremi	23.403	-19.209
13	Insecta	Hemiptera	Gerridae	Limnogonus	Limnogonus nigrescens Poisson	Botswana	Chief?s Island	23.099	-19.536
14	Insecta	Hemiptera	Gerridae	Limnogonus	Limnogonus capensis	Botswana	Upper Panhandle	21.912	-18.44
15	Insecta	Hemiptera	Gerridae	Limnogonus	Limnogonus capensis	Botswana	Upper Panhandle	21.88	-18.411
16	Insecta	Hemiptera	Gerridae	Limnogonus	Limnogonus capensis	Botswana	Upper Panhandle	21.886	-18.407
17	Insecta	Hemiptera	Gerridae	Gerridae	Gerridae	Namibia	Cunene River, Marginal vegetation	13.59	-17.18
18	Insecta	Hemiptera	Gerridae	Gerridae	Gerridae	Namibia	Omapapurawe Guard Post, 200m from campsite	13.64	-17.21
19	Insecta	Hemiptera	Gerridae	Gerridae	Gerridae	Namibia	downstream of Ondurusu Falls - "the Camp"	13.91	-17.38
20	Insecta	Hemiptera	Gerridae	Gerridae	Gerridae	Namibia	Cunene River, "Palm Grove" near Oonjana, sandy shoreline collection	13.43	-17
21	Insecta	Hemiptera	Gerridae	Gerridae	Gerridae	Namibia	Ruacana falls, downstream of hydroelectric outlet	14.21	-17.4
22	Insecta	Hemiptera	Gerridae	Gerridae	Gerridae	Namibia	Kneria Spring. Tributary of Kunene	13.69	-17.26
23	Insecta	Hemiptera	Gerridae	Gerris	Gerris swakopensis Stal	South Africa	Impendle, below road bridge	29.73	-29.62
24	Insecta	Hemiptera	Gerridae	Gerris	Gerris swakopensis Stal	South Africa	Lufafa River confluence	30.18	-30
25	Insecta	Hemiptera	Gerridae	Gerridae	Gerridae	South Africa	Tributary of Tanibos	27.8	-26.82
26	Insecta	Hemiptera	Gerridae	Gerridae	Gerridae	South Africa	Kowie river Trib. Botanical Garden	26.87	-33.59
27	Insecta	Hemiptera	Gerridae	Gerridae	Gerridae	South Africa	Between Aberfoyle + Impofana Farms	30.07	-29.4
28	Insecta	Hemiptera	Gerridae	Gerridae	Gerridae	South Africa	Klein Mooi River, at Durleigh Farm	29.9	-29.23
29	Insecta	Hemiptera	Gerridae	Gerridae	Gerridae	South Africa	Mooi River at Glenfern Bridge	29.81	-29.39
30	Insecta	Hemiptera	Gerridae	Gerridae	Gerridae	South Africa	Mooi River, above Rosetta	29.97	-29.32
31	Insecta	Hemiptera	Gerridae	Gerridae	Gerridae	South Africa	Mooi River at Dalcrue Farm	29.89	-29.36
32	Insecta	Hemiptera	Gerridae	Gerridae	Gerridae	South Africa	Thomas Baines Nature Reserve	26.49	-33.39
33	Insecta	Hemiptera	Gerridae	Gerridae	Gerridae	South Africa	Roundhill Nature Reserve, Bathurst	26.88	-33.42
34	Insecta	Hemiptera	Gerridae	Gerridae	Gerridae	Zambia	Choma Nansai farm,Wier(Top) Paddock	27	-16.75
35	Insecta	Hemiptera	Gerridae	Gerridae	Gerridae	South Africa	Belmont Valley	26.6	-33.33
36	Insecta	Hemiptera	Gerridae	Limnogonus	Limnogonus Stål, 1868	South Africa	Kabouga river(Tributary) - pool	25.37	-33.35
37	Insecta	Hemiptera	Gerridae	Tenagogonus	Tenagogonus Stål, 1853	South Africa	KuNtwanazana R., at Ronan Vlei	28.06	-31.34
38	Insecta	Hemiptera	Gerridae	Gerridae	Gerridae	South Africa	Pool at roadside near Wildebees R.	28.08	-31.22
39	Insecta	Hemiptera	Gerridae	Gerridae	Gerridae	South Africa	Rush Valley Pan	28.22	-30.85
40	Insecta	Hemiptera	Gerridae	Gerridae	Gerridae	South Africa	Seep below pine plantation	28.32	-31.07
41	Insecta	Hemiptera	Gerridae	Gerridae	Gerridae	Mozambique	Melsetter dist. Rositu forest	33	-20.05
42	Insecta	Hemiptera	Gerridae	Tenagogonus	Tenagogonus Stål, 1853	South Africa	Ntsuba River tributary, at Borva	28.04	-31.42
43	Insecta	Hemiptera	Gerridae	Tenagogonus	Tenagogonus Stål, 1853	South Africa	Bell R. trib., 24km from Thoresway	28.13	-30.73
44	Insecta	Hemiptera	Gerridae	Gerridae	Gerridae	South Africa	Tributary of Tsitsa River	28.41	-28.96
45	Insecta	Hemiptera	Gerridae	Gerridae	Gerridae	South Africa	Sabie river at Mlondozi	32	-25.16
46	Insecta	Hemiptera	Gerridae	Tenagogonus	Tenagogonus Stål, 1853	South Africa	Upper Klein Mooi R., at Fairvalley	28.09	-31.13
47	Insecta	Hemiptera	Gerridae	Gerridae	Gerridae	Zimbabwe	Mare River (above Rhodes Dam)	32.75	-18.28
48	Insecta	Hemiptera	Gerridae	Gerridae	Gerridae	South Africa	Holwood Estate, Kearsney, Stanger	31.27	-29.3
49	Insecta	Hemiptera	Gerridae	Gerridae	Gerridae	Botswana	Moremi Reserve, Okavango Swamps	23.28	-19.18
50	Insecta	Hemiptera	Gerridae	Gerridae	Gerridae	Botswana	Chobe River, Kasane	25.13	-17.8
51	Insecta	Hemiptera	Gerridae	Gerridae	Gerridae	South Africa	Station 2 Fish absent	24.53	-33.65
52	Insecta	Hemiptera	Gerridae	Rheumatobates	Rheumatobates Bergroth, 1892	South Africa	Olifants R., at conf. with Letaba R	31.85	-23.98
53	Insecta	Hemiptera	Gerridae	Gerridae	Gerridae	South Africa	Letaba River at Mahlangene	31.15	-23.65
54	Insecta	Hemiptera	Gerridae	Gerridae	Gerridae	South Africa	Gudzane River, near Gudzane Oos	31.9	-24.33
55	Insecta	Hemiptera	Gerridae	Gerridae	Gerridae	South Africa	Olifants River, at Mamba	31.22	-24.03
56	Insecta	Hemiptera	Gerridae	Gerridae	Gerridae	South Africa	Crocodile R. at Gezabahle R. conf.	31.6	-25.4
57	Insecta	Hemiptera	Gerridae	Gerridae	Gerridae	South Africa	Mutale R., near Luvuvhu R. conf.	31.08	-22.45
58	Insecta	Hemiptera	Gerridae	Gerridae	Gerridae	South Africa	Orange river, at Vioolsdrif	17.62	-28.77
59	Insecta	Hemiptera	Gerridae	Gerridae	Gerridae	South Africa	Andries Vorsloo Kudu Reserve	26.75	-33.08
60	Insecta	Hemiptera	Gerridae	Gerridae	Gerridae	South Africa	Grootkloof, Stanhope Farm,Alicedale	26.14	-33.25
61	Insecta	Hemiptera	Gerridae	Gerridae	Gerridae	South Africa	Bush Stream, University of Zululand	31.75	-28.75
62	Insecta	Hemiptera	Gerridae	Gerridae	Gerridae	South Africa	Stream, Empangeni	31.75	-28.5
63	Insecta	Hemiptera	Gerridae	Gerridae	Gerridae	Namibia	Pan effluent, near Kongola	23.33	-17.75
64	Insecta	Hemiptera	Gerridae	Gerridae	Gerridae	Mozambique	Zambezi R.south bank below Tete	34.96	-17.32
65	Insecta	Hemiptera	Gerridae	Gerridae	Gerridae	Mozambique	Zambezi River south bank Sombo	36.38	-18.48
66	Insecta	Hemiptera	Gerridae	Gerridae	Gerridae	Mozambique	Zambezi River south bank at Chicoa	32.41	-15.49
67	Insecta	Hemiptera	Gerridae	Gerridae	Gerridae	South Africa	Blinkswaterrivier, near Healdtown	26.56	-32.62
68	Insecta	Hemiptera	Gerridae	Gerridae	Gerridae	South Africa	Swart Kei R. Trib. ,near Tylden	27.02	-32.11
69	Insecta	Hemiptera	Gerridae	Gerridae	Gerridae	South Africa	Witrivier, near Cambria Forest Stn.	24.52	-33.66
70	Insecta	Hemiptera	Gerridae	Gerridae	Gerridae	South Africa	Umlaas River, below Shongweni Dam	30.72	-29.87
71	Insecta	Hemiptera	Gerridae	Gerridae	Gerridae	South Africa	Umpambinyoni River, South Coast Rd	30.68	-30.27
72	Insecta	Hemiptera	Gerridae	Gerridae	Gerridae	South Africa	Touws R., Ladismith-Montague Road	21.02	-33.65
73	Insecta	Hemiptera	Gerridae	Trepobates	Trepobates Uhler, 1883	South Africa	Palmiet R., above Grahamstown Road	26.48	-33.37
74	Insecta	Hemiptera	Gerridae	Rheumatobates	Rheumatobates Bergroth, 1892	South Africa	Olifants River, at Middleplaas	22.55	-33.53
75	Insecta	Hemiptera	Gerridae	Gerridae	Gerridae	South Africa	Bushmans R., Alexandria-Salem Road	26.39	-33.54
76	Insecta	Hemiptera	Gerridae	Gerridae	Gerridae	South Africa	New Years Dam, at Alicedale	26.11	-33.3
77	Insecta	Hemiptera	Gerridae	Gerridae	Gerridae	South Africa	Stream near river mouth, Coffee Bay	29.15	-31.98
78	Insecta	Hemiptera	Gerridae	Gerridae	Gerridae	South Africa	Farm Dam, near Klu Klu	26.63	-32.63
79	Insecta	Hemiptera	Gerridae	Gerris	Gerris Fabricius, 1794	South Africa	Twinstreams Mtunzini KZN	31.7472	-28.9597
80	Insecta	Hemiptera	Gerridae	Gerridae	Gerridae	South Africa	Sundays River, at Korhaansdrift	25.34	-33.39
81	Insecta	Hemiptera	Gerridae	Gerridae	Gerridae	South Africa	Sundays River, at Barkly Bridge	25.7	-33.63
82	Insecta	Hemiptera	Gerridae	Gerridae	Gerridae	South Africa	Sundays R., at C.A. Barnes Bridge	25.61	-33.5
83	Insecta	Hemiptera	Gerridae	Limnogonus	Limnogonus Stål, 1868	South Africa	Top of western arm	32.55	-27.36
84	Insecta	Hemiptera	Gerridae	Gerridae	Gerridae	South Africa	Sundays River, at Korhaansdrift	25.34	-33.41
85	Insecta	Hemiptera	Gerridae	Gerridae	Gerridae	South Africa	Trib.from Hopewell before confl.	31.13	-29.43
86	Insecta	Hemiptera	Gerridae	Gerridae	Gerridae	South Africa	On Etete at North Coast Road Bridge	31.24	-29.42
87	Insecta	Hemiptera	Gerridae	Tenagogonus	Tenagogonus Stål, 1853	South Africa	Umzimbuzi R.old South Coast Road	30.82	-30.11
88	Insecta	Hemiptera	Gerridae	Rhagadotarsus	Rhagadotarsus Breddin, 1905	South Africa	Ingane River old South Coast Road	30.78	-30.17
89	Insecta	Hemiptera	Gerridae	Tenagogonus	Tenagogonus Stål, 1853	South Africa	Sinkwazi R.trib.from Flourspar mine	31.38	-29.24
90	Insecta	Hemiptera	Gerridae	Limnogonus	Limnogonus Stål, 1868	South Africa	Umhlali River at bridge North Coast	31.23	-29.46
91	Insecta	Hemiptera	Gerridae	Halobates	Halobates Eschscholtz, 1822	Somalia	NA	44.27	1.85
92	Insecta	Hemiptera	Gerridae	Gerridae	Gerridae	South Africa	Glendale & Isinembe roads Hopewell	31.13	-29.42
93	Insecta	Hemiptera	Gerridae	Gerridae	Gerridae	South Africa	Umlaas River below Shongweni Dam	30.72	-29.86
94	Insecta	Hemiptera	Gerridae	Gerridae	Gerridae	South Africa	Umlazi River Chatsworth West Trib.	30.88	-29.93
95	Insecta	Hemiptera	Gerridae	Gerridae	Gerridae	South Africa	Umlaas River in the Reunion canal	30.96	-29.96
96	Insecta	Hemiptera	Gerridae	Gerridae	Gerridae	South Africa	Sterkspruit above Hammarsdale Stn 6	30.64	-29.79
97	Insecta	Hemiptera	Gerridae	Gerridae	Gerridae	South Africa	Umlaas River at Thornwood Stn 4	30.78	-29.87
98	Insecta	Hemiptera	Gerridae	Gerridae	Gerridae	South Africa	Umlaas River at Nooitgedacht StnL1	30.21	-29.63
99	Insecta	Hemiptera	Gerridae	Limnogonus	Limnogonus Stål, 1868	South Africa	Near Platjan,near conf. Mogolakwena	28.92	-22.46
100	Insecta	Hemiptera	Gerridae	Limnogonus	Limnogonus Stål, 1868	South Africa	6,5km East of Levubu T/off, St35	30.36	-23.05
101	Insecta	Hemiptera	Gerridae	Halobates	Halobates Eschscholtz, 1822	South Africa	NA	29.1	-32
102	Insecta	Hemiptera	Gerridae	Gerris	Gerris swakopensis Stal	South Africa	Platkop near Dewetsdorp	26.72	-29.72
103	Insecta	Hemiptera	Gerridae	Limnogonus	Limnogonus nigrescens Poisson	Zimbabwe	Candelabra pool, below Vic. falls	25.85	-17.93
104	Insecta	Hemiptera	Gerridae	Gerridae	Gerridae	South Africa	As R. trib., south of Bethlehem	28.37	-28.44
105	Insecta	Hemiptera	Gerridae	Gerris	Gerris swakopensis Stal	South Africa	Crocodile R., 24km from Thabazimbi	27.18	-24.5
106	Insecta	Hemiptera	Gerridae	Gerridae	Gerridae	South Africa	Klein Vaal R., at Goedehoop Farm	30.13	-26.82
107	Insecta	Hemiptera	Gerridae	Gerridae	Gerridae	South Africa	Vaal River, Ermelo-Amsterdam Rd.	30.21	-26.57
108	Insecta	Hemiptera	Gerridae	Gerridae	Gerridae	South Africa	Vaal R., Morgenzon-Amersfoort Rd.	29.7	-26.85
109	Insecta	Hemiptera	Gerridae	Gerridae	Gerridae	South Africa	Vaal River, at Klipbank Farm	30.08	-26.7
110	Insecta	Hemiptera	Gerridae	Gerridae	Gerridae	South Africa	Vaal River, Ermelo-Lake Chrissie Rd	30.11	-26.36
111	Insecta	Hemiptera	Gerridae	Gerris	Gerris swakopensis Stal	South Africa	Klipspruit, Zaaihoek-Witbank Rd.	29.17	-25.68
112	Insecta	Hemiptera	Gerridae	Gerris	Gerris Fabricius, 1794	South Africa	Klein Jukskei, at Swartspruit	27.93	-26.16
113	Insecta	Hemiptera	Gerridae	Gerris	Gerris Fabricius, 1794	South Africa	Jukskei R., above Sandspruit Conf.	28.05	-26.01
114	Insecta	Hemiptera	Gerridae	Gerris	Gerris Fabricius, 1794	South Africa	Jukskei R., at Alexandra	28.11	-26.1
115	Insecta	Hemiptera	Gerridae	Gerris	Gerris swakopensis Stal	South Africa	Below Willowford Farm	29.84	-28.99
116	Insecta	Hemiptera	Gerridae	Limnogonus	Limnogonus Stål, 1868	South Africa	Klein Jukskei R., at Witkoppen	27.98	-26.04
117	Insecta	Hemiptera	Gerridae	Tachygerris	Tachygerris Drake, 1957	South Africa	Jukskei R., at Bucchleugh	28.11	-26.07
118	Insecta	Hemiptera	Gerridae	Limnogonus	Limnogonus Stål, 1868	South Africa	Klein Jukskei R., Veldskoen Bridge	27.97	-26.1
119	Insecta	Hemiptera	Gerridae	Gerris	Gerris swakopensis Stal	South Africa	Jukskei R., Krugersdorp Rd. Bridge	27.96	-25.95
120	Insecta	Hemiptera	Gerridae	Tenagogonus	Tenagogonus Stål, 1853	South Africa	Meerhof, Hartebeespoort Dam	27.89	-25.76
121	Insecta	Hemiptera	Gerridae	Gerris	Gerris swakopensis Stal	South Africa	0,8km above Suikerbosrant Pump Stn.	28	-26.7
122	Insecta	Hemiptera	Gerridae	Limnogonus	Limnogonus Stål, 1868	South Africa	Jukskei R.,below Modderfontein Conf	28.11	-26.04
123	Insecta	Hemiptera	Gerridae	Gerris	Gerris Fabricius, 1794	South Africa	Mandini Stream, Mandini	31.42	-29.15
124	Insecta	Hemiptera	Gerridae	Gerris	Gerris swakopensis Stal	South Africa	Modderfonteinspruit, Modderfontein	28.13	-26.07
125	Insecta	Hemiptera	Gerridae	Gerridae	Gerridae	South Africa	Small Dam, Kirstenbosch, Cape Town	18.43	-33.99
126	Insecta	Hemiptera	Gerridae	Gerris	Gerris swakopensis Stal	South Africa	Umlazi R., Umlaas Rd, Tali Area	30.52	-29.8
127	Insecta	Hemiptera	Gerridae	Tenagogonus	Tenagogonus Stål, 1853	South Africa	Klip River, Vereeniging Rd bridge	27.9	-26.34
128	Insecta	Hemiptera	Gerridae	Naboandelus	Naboandelus Distant, 1910	South Africa	Stn.2, at Royal Natal National Park	28.95	-28.72
129	Insecta	Hemiptera	Gerridae	Naboandelus	Naboandelus Distant, 1910	South Africa	Stn.19, at Mandini	31.41	-29.17
130	Insecta	Hemiptera	Gerridae	Limnogonus	Limnogonus Stål, 1868	South Africa	Shemula Pan, Pongola River	32.24	-27.09
131	Insecta	Hemiptera	Gerridae	Gerridae	Gerridae	South Africa	Krom River,Stellenbosch station 4	18.85	-33.94
132	Insecta	Hemiptera	Gerridae	Gerris	Gerris swakopensis Stal	South Africa	Tulbagh Kloof at Irrigation Barrage	19.07	-33.31
133	Insecta	Hemiptera	Gerridae	Gerris	Gerris Fabricius, 1794	South Africa	Eshowe KZN	31.4708	-28.8872
134	Insecta	Hemiptera	Gerridae	Gerris	Gerris swakopensis Stal	South Africa	Rail bridge, near Wemmershoek (Stn5	19.04	-33.88
135	Insecta	Hemiptera	Gerridae	Gerris	Gerris swakopensis Stal	South Africa	Wellington, Lady Loch bridge (Stn12	18.98	-33.63
136	Insecta	Hemiptera	Gerridae	Gerris	Gerris swakopensis Stal	South Africa	Watergat Farm, Simondium (Stn.9)	18.97	-33.83
137	Insecta	Hemiptera	Gerridae	Gerris	Gerris Fabricius, 1794	South Africa	Driefontein Bridge (Stn.3)	19.06	-33.92
138	Insecta	Hemiptera	Gerridae	Limnogonus	Limnogonus Stål, 1868	South Africa	Western tributary	27.37	-30.64
139	Insecta	Hemiptera	Gerridae	Limnogonus	Limnogonus Stål, 1868	Mozambique	Jangamo Block- Site IJ3	35.2854	-24.1853
140	Insecta	Hemiptera	Gerridae	Gerridae	Gerridae	Namibia	downstream of Ondurusu Falls - "the Camp"	13.9136	-17.3828
141	Insecta	Hemiptera	Gerridae	Gerridae	Gerridae	Namibia	Ruacana falls, downstream of hydroelectric outlet	14.2153	-17.4014
142	Insecta	Hemiptera	Gerridae	Gerridae	Gerridae	South Africa	Upper Salt River	23.4898	-33.9267
143	Insecta	Hemiptera	Gerridae	Gerridae	Gerridae	Namibia	Cunene River, "Palm Grove" near Oonjana, sandy shoreline collection	13.4311	-17.005
144	Insecta	Hemiptera	Gerridae	Gerridae	Gerridae	South Africa	Gifkloof, Site G1	21.4039	-28.4386
145	Insecta	Hemiptera	Gerridae	Gerridae	Gerridae	South Africa	Lusikisiki	29.53	-31.49
146	Insecta	Hemiptera	Gerridae	Gerridae	Gerridae	Namibia	Upstream of "Ficus Camp"	13.645	-17.2189
147	Insecta	Hemiptera	Gerridae	Gerris	Gerris swakopensis Stal	South Africa	Lufafa River confluence	30.1825	-30.0011
148	Insecta	Hemiptera	Gerridae	Gerridae	Gerridae	South Africa	Upper Lottering River	23.7474	-33.9733
149	Insecta	Hemiptera	Gerridae	Gerridae	Gerridae	South Africa	Rachels River	24.25	-33.7949
150	Insecta	Hemiptera	Gerridae	Gerridae	Gerridae	South Africa	Salt River upstream of Fern Farm to waterfall barriers (SIte 8)	23.4934	-33.9195
151	Insecta	Hemiptera	Gerridae	Gerridae	Gerridae	South Africa	Skrikrivier, Camp Site 1	23.8947	-33.6469
152	Insecta	Hemiptera	Gerridae	Gerridae	Gerridae	Madagascar	Forêt de Mite, 20.7 km 29° WNW Tongobory	44.1213	-23.5242
153	Insecta	Hemiptera	Gerridae	Gerridae	Gerridae	South Africa	Schoonspruit oog, in marginal vegetation	26.85	-26.2833
154	Insecta	Hemiptera	Gerridae	Gerridae	Gerridae	Namibia	Cunene River, Marginal vegetation	13.5978	-17.1853
155	Insecta	Hemiptera	Gerridae	Gerridae	Gerridae	South Africa	Malimani oog, canal near bridge	26.0667	-25.8167
156	Insecta	Hemiptera	Gerridae	Gerridae	Gerridae	South Africa	Schoonspruit oog, in marginal vegetation	27.1667	-26.2
157	Insecta	Hemiptera	Gerridae	Gerridae	Gerridae	South Africa	Umvoti River. Sharka's Kraal	31.0358	-29.2636
158	Insecta	Hemiptera	Gerridae	Gerridae	Gerridae	South Africa	Dieprivier	24.0825	-33.7583
159	Insecta	Hemiptera	Gerridae	Limnogonus	Limnogonus Stål, 1868	South Africa	Mgeni River d/s of Mpolweni Con, Site 12	30.462	-29.4646
160	Insecta	Hemiptera	Gerridae	Gerridae	Gerridae	South Africa	Huis River, at Nooitgedagt Farm	24.21	-33.77
161	Insecta	Hemiptera	Gerridae	Gerridae	Gerridae	South Africa	Lower Elands River	24.0609	-34.0174
162	Insecta	Hemiptera	Gerridae	Naboandelus	Naboandelus Distant, 1910	Nigeria	Delta State	5.81667	5.53333
163	Insecta	Hemiptera	Gerridae	Limnogonus	Limnogonus Stål, 1868	South Africa	Sipresrivier	23.5922	-33.6842
164	Insecta	Hemiptera	Gerridae	Gerridae	Gerridae	South Africa	Butterworth	28.05	-32.34
165	Insecta	Hemiptera	Gerridae	Gerridae	Gerridae	South Africa	Mgeni River, Mgeini Wier u/s of Nagel Dam, Site 14	30.6033	-29.575
166	Insecta	Hemiptera	Gerridae	Gerris	Gerris swakopensis Stal	South Africa	Impendle, below road bridge	29.7361	-29.6292
167	Insecta	Hemiptera	Gerridae	Gerridae	Gerridae	Namibia	Kneria Spring. Tributary of Kunene	13.6997	-17.2611
168	Insecta	Hemiptera	Gerridae	Gerris	Gerris thoracicus	Algeria	AÃ¯n Magroun	7.28238	36.8371
169	Insecta	Hemiptera	Gerridae	Gerris	Gerris thoracicus	Algeria	AÃ¯n Nechma	7.2788	36.8139
170	Insecta	Hemiptera	Gerridae	Gerris	Gerris maculatus	Algeria	Annaba	7.74608	36.897
171	Insecta	Hemiptera	Gerridae	Gerris	Gerris thoracicus	Algeria	Bechna	7.2967	36.8847
172	Insecta	Hemiptera	Gerridae	Gerris	Gerris thoracicus	Algeria	Berrihane Ecole	8.13482	36.8411
173	Insecta	Hemiptera	Gerridae	Gerris	Gerris thoracicus	Algeria	Berrihane Sud	8.11133	36.8344
174	Insecta	Hemiptera	Gerridae	Gerris	Gerris thoracicus	Algeria	Bou Redim	8.25	36.8
175	Insecta	Hemiptera	Gerridae	Gerris	Gerris thoracicus	Algeria	Boukhadra	7.7397	36.8801
176	Insecta	Hemiptera	Gerridae	Gerris	Gerris thoracicus	Algeria	BoumaÃ¯za	7.31625	36.8192
177	Insecta	Hemiptera	Gerridae	Gerris	Gerris thoracicus	Algeria	Canal Messida (Tonga)	8.49605	36.853
178	Insecta	Hemiptera	Gerridae	Gerris	Gerris thoracicus	Algeria	CarriÃ¨re	8.07462	36.8479
179	Insecta	Hemiptera	Gerridae	Gerris	Gerris lacustris	Algeria	Degrah	6.31667	36.9333
180	Insecta	Hemiptera	Gerridae	Gerris	Gerris thoracicus	Algeria	El Feid	8.02898	36.7328
181	Insecta	Hemiptera	Gerridae	Gerris	Gerris thoracicus	Algeria	El Hrib	8.11133	36.8352
182	Insecta	Hemiptera	Gerridae	Gerris	Gerris thoracicus	Algeria	G aux Oliviers	7.3	36.8333
183	Insecta	Hemiptera	Gerridae	Gerris	Gerris thoracicus	Algeria	G. aux Linaires	7.3	36.8667
184	Insecta	Hemiptera	Gerridae	Gerris	Gerris thoracicus	Algeria	G. Dakhla	7.98462	36.8446
185	Insecta	Hemiptera	Gerridae	Gerris	Gerris thoracicus	Algeria	G. Estah	7.98232	36.8426
186	Insecta	Hemiptera	Gerridae	Gerris	Gerris gibbifer	Algeria	G. Nouar Ezzouaoua	7.20772	36.9031
187	Insecta	Hemiptera	Gerridae	Gerris	Gerris thoracicus	Algeria	G. Tacha	7.39312	36.8663
188	Insecta	Hemiptera	Gerridae	Gerris	Gerris gibbifer	Algeria	Ghora	8.43333	36.6167
189	Insecta	Hemiptera	Gerridae	Gerris	Gerris thoracicus	Algeria	Lac Bleu	8.33333	36.9
190	Insecta	Hemiptera	Gerridae	Gerris	Gerris maculatus	Algeria	Lac Goulmine	4.06714	36.4646
191	Insecta	Hemiptera	Gerridae	Gerris	Gerris thoracicus	Algeria	Lac OkrÃ©a	8.17987	36.8472
192	Insecta	Hemiptera	Gerridae	Gerris	Gerris thoracicus	Algeria	Lac OubeÃ¯ra	8.38333	36.8333
193	Insecta	Hemiptera	Gerridae	Gerris	Gerris thoracicus	Algeria	Lac Tonga	8.51667	36.8667
194	Insecta	Hemiptera	Gerridae	Gerris	Gerris thoracicus	Algeria	M. aux FrÃªnes	8.26777	36.7794
195	Insecta	Hemiptera	Gerridae	Gerris	Gerris thoracicus	Algeria	M. Brabtia	8.32977	36.8503
196	Insecta	Hemiptera	Gerridae	Gerris	Gerris thoracicus	Algeria	M. Fedjoudj	8.25108	36.8609
197	Insecta	Hemiptera	Gerridae	Gerris	Gerris thoracicus	Algeria	M. Gauthiers	8.44352	36.8374
198	Insecta	Hemiptera	Gerridae	Gerris	Gerris thoracicus	Algeria	M. GÃ©rard	8.15978	36.8432
199	Insecta	Hemiptera	Gerridae	Gerris	Gerris thoracicus	Algeria	M. Isoetes	8.14813	36.8444
200	Insecta	Hemiptera	Gerridae	Gerris	Gerris thoracicus	Algeria	M. Messida (OubeÃ¯ra)	8.44352	36.8128
201	Insecta	Hemiptera	Gerridae	Gerris	Gerris thoracicus	Algeria	M. Ruppia	8.344	36.9167
202	Insecta	Hemiptera	Gerridae	Gerris	Gerris thoracicus	Algeria	Mafragh	7.94792	36.8407
203	Insecta	Hemiptera	Gerridae	Gerris	Gerris thoracicus	Algeria	Mare aux Sangliers	7.9459	36.8375
204	Insecta	Hemiptera	Gerridae	Gerris	Gerris thoracicus	Algeria	Marsh of Lac Mellah	8.38742	36.844
205	Insecta	Hemiptera	Gerridae	Gerris	Gerris thoracicus	Algeria	Mekhada	8	36.8
206	Insecta	Hemiptera	Gerridae	Gerris	Gerris maculatus	Algeria	Mizrana	4.09626	36.8447
207	Insecta	Hemiptera	Gerridae	Gerris	Gerris thoracicus	Algeria	O. Bouaroug	8.33698	36.8591
208	Insecta	Hemiptera	Gerridae	Aquarius	Aquarius cinereus	Algeria	O. Constantine	6.66717	36.3584
209	Insecta	Hemiptera	Gerridae	Gerris	Gerris thoracicus	Algeria	O. Guergour	5.54206	36.3337
210	Insecta	Hemiptera	Gerridae	Aquarius	Aquarius najas	Algeria	O. Kebir	5.57265	36.7481
211	Insecta	Hemiptera	Gerridae	Gerris	Gerris thoracicus	Algeria	O. Mellah	8.32245	36.8715
212	Insecta	Hemiptera	Gerridae	Aquarius	Aquarius cinereus	Algeria	O. Mencha	5.78926	36.7554
213	Insecta	Hemiptera	Gerridae	Gerris	Gerris argentatus	Algeria	O. Nil	5.93731	36.8278
214	Insecta	Hemiptera	Gerridae	Aquarius	Aquarius cinereus	Algeria	O. Seybouse	7.77464	36.7991
215	Insecta	Hemiptera	Gerridae	Aquarius	Aquarius najas	Algeria	O. Teboula	5.11908	35.7526
216	Insecta	Hemiptera	Gerridae	Aquarius	Aquarius cinereus	Algeria	O. Ziama Mansouriah	5.44759	36.6596
217	Insecta	Hemiptera	Gerridae	Gerris	Gerris thoracicus	Algeria	Pool at Bou Liff	8.40083	36.9036
218	Insecta	Hemiptera	Gerridae	Gerris	Gerris thoracicus	Algeria	pool near wadi O. Messida	8.51667	36.9
219	Insecta	Hemiptera	Gerridae	Gerris	Gerris thoracicus	Algeria	Salines	7.79378	36.8396
220	Insecta	Hemiptera	Gerridae	Gerris	Gerris gibbifer	Algeria	Smara	6.51527	36.2817
221	Insecta	Hemiptera	Gerridae	Gerris	Gerris gibbifer	Algeria	Souk Ahras	7.82624	36.1379
222	Insecta	Hemiptera	Gerridae	Aquarius	Aquarius najas	Algeria	Stream at Skikda	6.90749	36.8799
223	Insecta	Hemiptera	Gerridae	Gerris	Gerris thoracicus	Algeria	Tamaris	8.07672	36.8525
224	Insecta	Hemiptera	Gerridae	Gerris	Gerris swakopensis	Cameroon	Abong-Mbang	13.1739	3.98963
225	Insecta	Hemiptera	Gerridae	Limnogonus	Limnogonus (LimnogoÃ¯des) poissoni	Cameroon	Akonolinga	12.2449	3.77339
226	Insecta	Hemiptera	Gerridae	Eurymetra	Eurymetra sp.	Cameroon	Bamenda	13.5472	9.4452
227	Insecta	Hemiptera	Gerridae	Limnogonus	Limnogonus (s. str.) cereiventris	Cameroon	Garoua	13.3935	9.30707
228	Insecta	Hemiptera	Gerridae	Limnogonus	Limnogonus (s. str.) cereiventris	Cameroon	Mbalmayo	11.5031	3.5152
229	Insecta	Hemiptera	Gerridae	Limnogonus	Limnogonus (Limnogoides) sp.	Cameroon	NgaoundÃ©re	13.5877	7.3212
230	Insecta	Hemiptera	Gerridae	Limnogonus	Limnogonus (LimnogoÃ¯des) poissoni	Cameroon	Santchou	9.97601	5.28155
231	Insecta	Hemiptera	Gerridae	NA	NA	Cote dIvoire	Ahondo	-5.14972	6.30889
232	Insecta	Hemiptera	Gerridae	NA	NA	Cote dIvoire	Sahoua	-5.17464	6.32204
233	Insecta	Hemiptera	Gerridae	NA	NA	Cote dIvoire	Taabo	-5.1101	6.19954
234	Insecta	Hemiptera	Gerridae	NA	NA	Cote dIvoire	Taabo cite	-5.13745	6.2361

## Sheet: Table S6. Corixidae
	Class	Order	Family	Genus	Species	Country	Location	long	lat
1	Insecta	Hemiptera	Corixidae	Micronecta	Micronecta Kirkaldy, 1897	South Africa	Site 14; Weir upstream of Nagal Dam	30.6	-29.57
2	Insecta	Hemiptera	Corixidae	Micronecta	Micronecta Kirkaldy, 1897	South Africa	Umgeni below Mpolweni, Site 12	30.46	-29.46
3	Insecta	Hemiptera	Corixidae	Micronecta	Micronecta Kirkaldy, 1897	South Africa	Site 7, Karkloof River; near Albert Falls Dam	30.31	-29.44
4	Insecta	Hemiptera	Corixidae	Micronecta	Micronecta Kirkaldy, 1897	South Africa	Site 8; Below Albert Falls outflow weir	30.43	-29.43
5	Insecta	Hemiptera	Corixidae	Micronecta	Micronecta Kirkaldy, 1897	South Africa	Site 10; Upstream of both Greytown Road and Mploweni confluence	30.44	-29.44
6	Insecta	Hemiptera	Corixidae	Corixidae	Corixidae	Ghana	Boi-Tano/Tano Nimiri	-2.617	5.533
7	Insecta	Hemiptera	Corixidae	Corixidae	Corixidae	Ghana	Draw River	-2.4	5.2
8	Insecta	Hemiptera	Corixidae	Paracorixa	Paracorixa concinna (Fieber, 1848)	Denmark	Brahesborg Slotssø 5 km Ø f. Assens	9.94254	5.01743
9	Insecta	Hemiptera	Corixidae	Corixidae	Corixidae	Ghana	Krokosua Hills	-2.85	6.617
10	Insecta	Hemiptera	Corixidae	Sigara	Sigara pectoralis Fieber	Botswana	Guma Lagoon/ Upper Delta	22.406	-18.86
11	Insecta	Hemiptera	Corixidae	Sigara	Sigara Fabricius, 1775	Botswana	Chief?s Island	24.064	-19.544
12	Insecta	Hemiptera	Corixidae	Micronecta	Micronecta scutellaris (Stal)	Botswana	Guma Lagoon/ Upper Delta	22.373	-18.954
13	Insecta	Hemiptera	Corixidae	Micronecta	Micronecta scutellaris (Stal)	Botswana	Upper Panhandle	21.88	-18.411
14	Insecta	Hemiptera	Corixidae	Micronecta	Micronecta scutellaris (Stal)	Botswana	Upper Panhandle	21.787	-18.274
15	Insecta	Hemiptera	Corixidae	Micronecta	Micronecta scutellaris (Stal)	Botswana	Xakanaxa, Moremi	23.415	-19.222
16	Insecta	Hemiptera	Corixidae	Sigara	Sigara wahlbergi Lundblad	Botswana	Xakanaxa, Moremi	23.46	-19.204
17	Insecta	Hemiptera	Corixidae	Micronecta	Micronecta scutellaris (Stal)	Botswana	Chief?s Island	23.104	-19.522
18	Insecta	Hemiptera	Corixidae	Micronecta	Micronecta scutellaris (Stal)	Botswana	Chief?s Island	23.098	-19.537
19	Insecta	Hemiptera	Corixidae	Micronecta	Micronecta scutellaris (Stal)	Botswana	Upper Panhandle	21.886	-18.407
20	Insecta	Hemiptera	Corixidae	Micronecta	Micronecta scutellaris (Stal)	Botswana	Xakanaxa, Moremi	23.403	-19.209
21	Insecta	Hemiptera	Corixidae	Sigara	Sigara Fabricius, 1775	Namibia	Huanib River, pool in dunes	12.83	-19.43
22	Insecta	Hemiptera	Corixidae	Micronecta	Micronecta Kirkaldy, 1897	Namibia	Kunene Mouth, Namibian side of Foz	11.79	-17.27
23	Insecta	Hemiptera	Corixidae	Sigara	Sigara Fabricius, 1775	Namibia	Huanib, permanent pool	12.88	-19.41
24	Insecta	Hemiptera	Corixidae	Corixidae	Corixidae	Namibia	Omukazeze Guard Post, spring fed stream	13.29	-16.99
25	Insecta	Hemiptera	Corixidae	Corixidae	Corixidae	Namibia	Spring fed stream west of Epupa Falls, long shallow pool.	13.09	-16.99
26	Insecta	Hemiptera	Corixidae	Micronecta	Micronecta Kirkaldy, 1897	Namibia	Okomite River, tempoary pool	14.16	-17.43
27	Insecta	Hemiptera	Corixidae	Corixidae	Corixidae	Namibia	Cunene River, "Palm Grove" nr Oonjana, large pool with stones out of current	13.43	-17
28	Insecta	Hemiptera	Corixidae	Corixidae	Corixidae	Namibia	"Hippo Pool", Ruacana Camp Site	14.21	-17.4
29	Insecta	Hemiptera	Corixidae	Corixidae	Corixidae	Namibia	downstream of Ondurusu Falls - "the Camp"	13.91	-17.38
30	Insecta	Hemiptera	Corixidae	Sigara	Sigara Fabricius, 1775	South Africa	Klein Mooi R., at Dartington weir	29.87	-29.26
31	Insecta	Hemiptera	Corixidae	Micronecta	Micronecta Kirkaldy, 1897	South Africa	Mooi River, at Retreat Farm	29.97	-29.27
32	Insecta	Hemiptera	Corixidae	Micronecta	Micronecta Kirkaldy, 1897	South Africa	Mooi River at Dalcrue Farm	29.89	-29.36
33	Insecta	Hemiptera	Corixidae	Sigara	Sigara Fabricius, 1775	South Africa	Mooi River, at Mearns Weir	29.97	-29.25
34	Insecta	Hemiptera	Corixidae	Micronecta	Micronecta Kirkaldy, 1897	South Africa	Mooi River, at Retreat Farm	28.97	-29.27
35	Insecta	Hemiptera	Corixidae	Micronecta	Micronecta Kirkaldy, 1897	South Africa	Mooi River (town)	30	-29.21
36	Insecta	Hemiptera	Corixidae	Micronecta	Micronecta Kirkaldy, 1897	South Africa	Lundy's Hill	29.87	-29.74
37	Insecta	Hemiptera	Corixidae	Corixidae	Corixidae	South Africa	Lufafa River confluence, just upstream and downstream of	30.18	-30
38	Insecta	Hemiptera	Corixidae	Sigara	Sigara Fabricius, 1775	South Africa	Mpofini River, Staebraes Farm	30.15	-29.98
39	Insecta	Hemiptera	Corixidae	Micronecta	Micronecta Kirkaldy, 1897	South Africa	Gravesend Estate, lower reaches of river	30.73	-30.16
40	Insecta	Hemiptera	Corixidae	Micronecta	Micronecta Kirkaldy, 1897	South Africa	Hella Hella , at the site	30.09	-29.91
41	Insecta	Hemiptera	Corixidae	Corixidae	Corixidae	South Africa	near Impendle, just above confluence with Mkomazi River	29.74	-29.63
42	Insecta	Hemiptera	Corixidae	Corixidae	Corixidae	South Africa	Schoonspruit at Brakspruit	29.17	-26.93
43	Insecta	Hemiptera	Corixidae	Corixidae	Corixidae	South Africa	Tributary of Tanibos	27.8	-26.82
44	Insecta	Hemiptera	Corixidae	Micronecta	Micronecta Kirkaldy, 1897	South Africa	Mooi River, below Mooi Falls	30.3	-29.06
45	Insecta	Hemiptera	Corixidae	Corixidae	Corixidae	South Africa	Mooi River, at Hornet Corner	30.38	-28.95
46	Insecta	Hemiptera	Corixidae	Micronecta	Micronecta Kirkaldy, 1897	South Africa	Klein Mooi River, at Durleigh Farm	29.9	-29.23
47	Insecta	Hemiptera	Corixidae	Micronecta	Micronecta Kirkaldy, 1897	South Africa	Mooi River, at Glenfern Bridge	29.81	-29.39
48	Insecta	Hemiptera	Corixidae	Micronecta	Micronecta Kirkaldy, 1897	South Africa	Between Aberfoyle + Impofana Farms	30.07	-29.4
49	Insecta	Hemiptera	Corixidae	Micronecta	Micronecta Kirkaldy, 1897	South Africa	Mooi River, above Rosetta	29.97	-29.32
50	Insecta	Hemiptera	Corixidae	Micronecta	Micronecta Kirkaldy, 1897	South Africa	Mooi River, below Rosetta bridge	29.96	-29.3
51	Insecta	Hemiptera	Corixidae	Micronecta	Micronecta Kirkaldy, 1897	South Africa	Lions River, near Lions River Stn.	30.15	-29.47
52	Insecta	Hemiptera	Corixidae	Micronecta	Micronecta Kirkaldy, 1897	South Africa	Lions River, at Weltevreden Farm	30.15	-29.44
53	Insecta	Hemiptera	Corixidae	Sigara	Sigara Fabricius, 1775	South Africa	Ngubevu (NPB 4787)	30.62	-28.74
54	Insecta	Hemiptera	Corixidae	Sigara	Sigara Fabricius, 1775	South Africa	Port Alfred, Round hill	26.9	-33.42
55	Insecta	Hemiptera	Corixidae	Corixidae	Corixidae	South Africa	Roundhill Nature Reserve, Bathurst	26.88	-33.42
56	Insecta	Hemiptera	Corixidae	Corixidae	Corixidae	Zambia	Choma Nansai farm,Wier(Top) Paddock	27	-16.75
57	Insecta	Hemiptera	Corixidae	Micronecta	Micronecta Kirkaldy, 1897	South Africa	KuNtwanazana R., at Ronan Vlei	28.06	-31.34
58	Insecta	Hemiptera	Corixidae	Micronecta	Micronecta Kirkaldy, 1897	South Africa	Maclear Municipal Dam, Mooi R. trib	28.31	-31.06
59	Insecta	Hemiptera	Corixidae	Micronecta	Micronecta Kirkaldy, 1897	South Africa	Dam on Gatberg River	28.09	-31.25
60	Insecta	Hemiptera	Corixidae	Corixidae	Corixidae	South Africa	Seep below pine plantation	28.32	-31.07
61	Insecta	Hemiptera	Corixidae	Micronecta	Micronecta Kirkaldy, 1897	South Africa	Rush Valley Pan	28.22	-30.85
62	Insecta	Hemiptera	Corixidae	Micronecta	Micronecta Kirkaldy, 1897	South Africa	Pool adjacent to Pot River	28.27	-30.98
63	Insecta	Hemiptera	Corixidae	Corixidae	Corixidae	South Africa	Naudesnek Pass	28.13	-30.73
64	Insecta	Hemiptera	Corixidae	Corixidae	Corixidae	South Africa	Pan at roadside near Wildebees R.	28.17	-31.2
65	Insecta	Hemiptera	Corixidae	Micronecta	Micronecta Kirkaldy, 1897	South Africa	Wildebees River near Glenelg	28.07	-31.22
66	Insecta	Hemiptera	Corixidae	Micronecta	Micronecta Kirkaldy, 1897	South Africa	Wildebees River near Mt. Challenger	28.14	-31.18
67	Insecta	Hemiptera	Corixidae	Corixidae	Corixidae	South Africa	Swampy dam near Pot River	28.26	-30.99
68	Insecta	Hemiptera	Corixidae	Corixidae	Corixidae	South Africa	Pool at roadside near Wildebees R.	28.08	-31.22
69	Insecta	Hemiptera	Corixidae	Corixidae	Corixidae	South Africa	Inxu River, at Brione Farm	28.33	-31.15
70	Insecta	Hemiptera	Corixidae	Micronecta	Micronecta Kirkaldy, 1897	South Africa	Upper Gatberg River, at Madun	28.17	-31.27
71	Insecta	Hemiptera	Corixidae	Micronecta	Micronecta Kirkaldy, 1897	South Africa	Tsitsa River, at Niagara	28.44	-30.95
72	Insecta	Hemiptera	Corixidae	Micronecta	Micronecta Kirkaldy, 1897	South Africa	Antelope Park Spruit, below bridge	28.2	-30.82
73	Insecta	Hemiptera	Corixidae	Micronecta	Micronecta Kirkaldy, 1897	South Africa	Nqancule River, at Waterval	28.22	-31.37
74	Insecta	Hemiptera	Corixidae	Micronecta	Micronecta Kirkaldy, 1897	South Africa	Nqancule R., trib. at "Two Streams"	28.2	-31.34
75	Insecta	Hemiptera	Corixidae	Micronecta	Micronecta Kirkaldy, 1897	South Africa	Ntsuba River tributary, at Borva	28.04	-31.42
76	Insecta	Hemiptera	Corixidae	Corixidae	Corixidae	South Africa	KuNtombizininzi R. at Weatherstone	28.29	-31.14
77	Insecta	Hemiptera	Corixidae	Micronecta	Micronecta Kirkaldy, 1897	South Africa	Tributary of Tsitsa River	28.41	-28.96
78	Insecta	Hemiptera	Corixidae	Micronecta	Micronecta Kirkaldy, 1897	South Africa	upstream from Skukuza	31.54	-24.97
79	Insecta	Hemiptera	Corixidae	Corixidae	Corixidae	South Africa	Sabie river near Lebombo mountains	32.01	-25.17
80	Insecta	Hemiptera	Corixidae	Micronecta	Micronecta Kirkaldy, 1897	South Africa	Sabie river at Mlondozi	32	-25.16
81	Insecta	Hemiptera	Corixidae	Micronecta	Micronecta Kirkaldy, 1897	South Africa	Lower Pot River, at Ho/Hoha	28.42	-31.02
82	Insecta	Hemiptera	Corixidae	Sigara	Sigara Fabricius, 1775	South Africa	Mooi River, near Riverside	28.3	-31.08
83	Insecta	Hemiptera	Corixidae	Sigara	Sigara Fabricius, 1775	South Africa	Lower Pot River	28.42	-31.03
84	Insecta	Hemiptera	Corixidae	Micronecta	Micronecta Kirkaldy, 1897	South Africa	Wildebees River, at Mt. Challenger	28.12	-31.17
85	Insecta	Hemiptera	Corixidae	Sigara	Sigara Fabricius, 1775	South Africa	Mooi R. trib., near Riverside	28.31	-31.1
86	Insecta	Hemiptera	Corixidae	Micronecta	Micronecta Kirkaldy, 1897	South Africa	Wildebees R. headwaters, at Glenelg	28.06	-31.23
87	Insecta	Hemiptera	Corixidae	Micronecta	Micronecta Kirkaldy, 1897	South Africa	G1 Kariega R. Groot trib/Gamtoos	23.56	-32.61
88	Insecta	Hemiptera	Corixidae	Corixidae	Corixidae	South Africa	Makhapung confluence Les 1/13	29.15	-29.46
89	Insecta	Hemiptera	Corixidae	Corixidae	Corixidae	South Africa	Manguang R., at Manguang Valley	29.26	-29.53
90	Insecta	Hemiptera	Corixidae	Micronecta	Micronecta Kirkaldy, 1897	South Africa	Luvuvhu River at Shidzavane	30.97	-22.63
91	Insecta	Hemiptera	Corixidae	Micronecta	Micronecta Kirkaldy, 1897	South Africa	Letaba River at Olifants R. conf.	31.85	-23.98
92	Insecta	Hemiptera	Corixidae	Micronecta	Micronecta Kirkaldy, 1897	South Africa	Sabie River at Lubye-Lubye	31.88	-25.1
93	Insecta	Hemiptera	Corixidae	Micronecta	Micronecta Kirkaldy, 1897	South Africa	Olifants River, at Mamba	31.22	-24.03
94	Insecta	Hemiptera	Corixidae	Micronecta	Micronecta Kirkaldy, 1897	South Africa	Crocodile River at Ngondweni	31.97	-25.37
95	Insecta	Hemiptera	Corixidae	Corixidae	Corixidae	South Africa	Gudzane River, near Gudzane Oos	31.9	-24.33
96	Insecta	Hemiptera	Corixidae	Micronecta	Micronecta Kirkaldy, 1897	South Africa	Luvuvhu River, at Mutale R. conf.	31.08	-22.45
97	Insecta	Hemiptera	Corixidae	Micronecta	Micronecta Kirkaldy, 1897	South Africa	Crocodile R. at Gezabahle R. conf.	31.6	-25.4
98	Insecta	Hemiptera	Corixidae	Micronecta	Micronecta Kirkaldy, 1897	South Africa	Luvuvhu River, at Mangovane	30.98	-22.6
99	Insecta	Hemiptera	Corixidae	Micronecta	Micronecta Kirkaldy, 1897	South Africa	Sabie River opposite Lisbon Estates	31.45	-24.98
100	Insecta	Hemiptera	Corixidae	Micronecta	Micronecta Kirkaldy, 1897	South Africa	Mooi River, at Weston	30.02	-29.21
101	Insecta	Hemiptera	Corixidae	Corixidae	Corixidae	South Africa	Sabie River opposite Lisbon Estates	31.45	-24.9
102	Insecta	Hemiptera	Corixidae	Micronecta	Micronecta Kirkaldy, 1897	South Africa	Mortimer Station 6	25.68	-32.37
103	Insecta	Hemiptera	Corixidae	Micronecta	Micronecta Kirkaldy, 1897	South Africa	Sheldon Weir Station 2	25.9	-33.03
104	Insecta	Hemiptera	Corixidae	Micronecta	Micronecta Kirkaldy, 1897	South Africa	Witmos Station 5	25.73	-32.55
105	Insecta	Hemiptera	Corixidae	Micronecta	Micronecta Kirkaldy, 1897	South Africa	Cookhouse Station 3	25.8	-32.73
106	Insecta	Hemiptera	Corixidae	Corixidae	Corixidae	South Africa	Andries Vorsloo Kudu Reserve	26.75	-33.08
107	Insecta	Hemiptera	Corixidae	Corixidae	Corixidae	South Africa	Kaba Valley, near Alexandria	26.32	-33.69
108	Insecta	Hemiptera	Corixidae	Corixidae	Corixidae	South Africa	Orange R., at PK Le Roux Dam	24.8	-30
109	Insecta	Hemiptera	Corixidae	Corixidae	Corixidae	South Africa	Orange R., below Vioolsdrift Weir	17.72	-28.75
110	Insecta	Hemiptera	Corixidae	Corixidae	Corixidae	South Africa	Orange R.,9km below Augrabies Falls	20.28	-28.53
111	Insecta	Hemiptera	Corixidae	Corixidae	Corixidae	South Africa	Orange R., at Onseepkrans	19.3	-28.73
112	Insecta	Hemiptera	Corixidae	Corixidae	Corixidae	South Africa	Orange R., at Pelladrift	19.17	-28.95
113	Insecta	Hemiptera	Corixidae	Corixidae	Corixidae	South Africa	University of Zululand	31.75	-28.75
114	Insecta	Hemiptera	Corixidae	Micronecta	Micronecta Kirkaldy, 1897	Sudan	Wad Madani	33.53	14.4
115	Insecta	Hemiptera	Corixidae	Micronecta	Micronecta Kirkaldy, 1897	Sudan	Sannar	33.63	13.55
116	Insecta	Hemiptera	Corixidae	Corixidae	Corixidae	Kenya	Pool next to Tana R., near Kamburu	36.75	-1.02
117	Insecta	Hemiptera	Corixidae	Corixidae	Corixidae	Namibia	Pan effluent, near Kongola	23.33	-17.75
118	Insecta	Hemiptera	Corixidae	Sigara	Sigara Fabricius, 1775	Namibia	Namib Desert Park, Kuiseb River	15.4	-23.67
119	Insecta	Hemiptera	Corixidae	Micronecta	Micronecta Kirkaldy, 1897	South Africa	Buffalo R., at Retreat (St.3)	30.18	-27.72
120	Insecta	Hemiptera	Corixidae	Micronecta	Micronecta Kirkaldy, 1897	Mozambique	Zambezi R.at Sombo south of Chinde	36.38	-18.48
121	Insecta	Hemiptera	Corixidae	Micronecta	Micronecta Kirkaldy, 1897	Zambia	Zambezi River Cabora Bassa Gorge	32.86	-15.43
122	Insecta	Hemiptera	Corixidae	Micronecta	Micronecta Kirkaldy, 1897	Zimbabwe	Zambezi River Vila Faria Rhodesia	30.37	-15.05
123	Insecta	Hemiptera	Corixidae	Micronecta	Micronecta Kirkaldy, 1897	Zimbabwe	North bank of Luangua River confl.	30.4	-15.59
124	Insecta	Hemiptera	Corixidae	Micronecta	Micronecta Kirkaldy, 1897	Mozambique	Shire R.south bank at Vila Bocage	35.26	-17.34
125	Insecta	Hemiptera	Corixidae	Micronecta	Micronecta Kirkaldy, 1897	Mozambique	Zambezi River Chicoa Velha	32.41	-15.49
126	Insecta	Hemiptera	Corixidae	Micronecta	Micronecta Kirkaldy, 1897	Mozambique	Zambezi R.at Mopeia Velha below GPZ	35.47	-17.9
127	Insecta	Hemiptera	Corixidae	Sigara	Sigara Fabricius, 1775	South Africa	Near Newcastle-Utrecht Line (St.4)	30.2	-27.74
128	Insecta	Hemiptera	Corixidae	Micronecta	Micronecta Kirkaldy, 1897	Mozambique	Luangua River confl.with Zambezi R.	30.39	-15.56
129	Insecta	Hemiptera	Corixidae	Micronecta	Micronecta Kirkaldy, 1897	South Africa	Volksrust Road Bridge (St.10)	29.93	-27.75
130	Insecta	Hemiptera	Corixidae	Micronecta	Micronecta Kirkaldy, 1897	South Africa	Below Osizweni Sewage Works (St.5)	30.28	-27.77
131	Insecta	Hemiptera	Corixidae	Micronecta	Micronecta Kirkaldy, 1897	Mozambique	Zambezi R.north bank mixed Luangua	30.44	-15.59
132	Insecta	Hemiptera	Corixidae	Sigara	Sigara Fabricius, 1775	South Africa	Buffalo R.,at Clontarf (St.1)	29.98	-27.63
133	Insecta	Hemiptera	Corixidae	Micronecta	Micronecta Kirkaldy, 1897	Mozambique	Lake Tchal south west of Bilene	33.24	-25.3
134	Insecta	Hemiptera	Corixidae	Micronecta	Micronecta Kirkaldy, 1897	Mozambique	Vet Farm Dam Chibangua Incomati R.	32.53	-24.93
135	Insecta	Hemiptera	Corixidae	Micronecta	Micronecta Kirkaldy, 1897	Mozambique	Hunyani River	30.64	-15.63
136	Insecta	Hemiptera	Corixidae	Corixidae	Corixidae	South Africa	Umlaas River, below Sewage Works	30.63	-29.82
137	Insecta	Hemiptera	Corixidae	Corixidae	Corixidae	Mozambique	Mutarara Velha below GPZ HQ Zambezi	34.96	-17.32
138	Insecta	Hemiptera	Corixidae	Corixidae	Corixidae	Mozambique	Zambezi R.2Km east of Mangoe Velho	32.05	-15.59
139	Insecta	Hemiptera	Corixidae	Micronecta	Micronecta Kirkaldy, 1897	South Africa	Below Newcastle Sewage Works (St.7)	30.02	-27.72
140	Insecta	Hemiptera	Corixidae	Micronecta	Micronecta Kirkaldy, 1897	South Africa	Umzimkulu River, Riverside	29.77	-30.05
141	Insecta	Hemiptera	Corixidae	Micronecta	Micronecta Kirkaldy, 1897	South Africa	Uvongo River, inland South Coast Rd	30.35	-30.83
142	Insecta	Hemiptera	Corixidae	Micronecta	Micronecta Kirkaldy, 1897	South Africa	Mtamvuma River, at Mapunzi Drift	30.07	-30.85
143	Insecta	Hemiptera	Corixidae	Micronecta	Micronecta Kirkaldy, 1897	South Africa	Bisi River, Kokstad-Umzimkulu Road	29.9	-30.41
144	Insecta	Hemiptera	Corixidae	Micronecta	Micronecta Kirkaldy, 1897	South Africa	Umkomaas River, Hela Hela	30.23	-30.02
145	Insecta	Hemiptera	Corixidae	Micronecta	Micronecta Kirkaldy, 1897	South Africa	Boboyi River, South Coast Road	30.4	-30.77
146	Insecta	Hemiptera	Corixidae	Corixidae	Corixidae	South Africa	Bloukrans R., Ght-Port Alfred Road	26.71	-33.38
147	Insecta	Hemiptera	Corixidae	Corixidae	Corixidae	South Africa	Touws R., Ladismith-Montague Road	21.02	-33.65
148	Insecta	Hemiptera	Corixidae	Corixidae	Corixidae	South Africa	Palmiet R., above Grahamstown Road	26.48	-33.37
149	Insecta	Hemiptera	Corixidae	Corixidae	Corixidae	South Africa	Bushmans R., Alexandria-Salem Road	26.39	-33.54
150	Insecta	Hemiptera	Corixidae	Corixidae	Corixidae	South Africa	Farm Dam at Alexandria	26.57	-33.64
151	Insecta	Hemiptera	Corixidae	Corixidae	Corixidae	South Africa	New Years Dam, at Alicedale	26.11	-33.3
152	Insecta	Hemiptera	Corixidae	Corixidae	Corixidae	South Africa	Pool, Lindisfarne near Fairford	26.94	-32.41
153	Insecta	Hemiptera	Corixidae	Corixidae	Corixidae	South Africa	Pool under road bridge, Fort Brown	26.62	-33.13
154	Insecta	Hemiptera	Corixidae	Corixidae	Corixidae	South Africa	Farm Dam, near Klu Klu	26.63	-32.63
155	Insecta	Hemiptera	Corixidae	Corixidae	Corixidae	South Africa	Fairford, Seymour-Cathcart Rd	26.94	-32.42
156	Insecta	Hemiptera	Corixidae	Corixidae	Corixidae	South Africa	Waverley, Quenstow-Tarkastad Rd.	26.29	-31.94
157	Insecta	Hemiptera	Corixidae	Corixidae	Corixidae	South Africa	Tylden	27.14	-32.09
158	Insecta	Hemiptera	Corixidae	Corixidae	Corixidae	South Africa	Farm Dam at Bedford	26.05	-32.67
159	Insecta	Hemiptera	Corixidae	Corixidae	Corixidae	South Africa	Waverley, Queenstown-Tarkastad Rd.	26.26	-31.81
160	Insecta	Hemiptera	Corixidae	Micronecta	Micronecta Kirkaldy, 1897	South Africa	Tyume River, near Aucklands	26.94	-32.62
161	Insecta	Hemiptera	Corixidae	Corixidae	Corixidae	South Africa	Tyume River, east of Kolofini	26.94	-32.61
162	Insecta	Hemiptera	Corixidae	Micronecta	Micronecta Kirkaldy, 1897	South Africa	Tyume River, at Hogsback Inn	26.94	-32.6
163	Insecta	Hemiptera	Corixidae	Micronecta	Micronecta Kirkaldy, 1897	South Africa	Tyume R., at KwaGuquka Rd. bridge	26.94	-32.64
164	Insecta	Hemiptera	Corixidae	Corixidae	Corixidae	South Africa	Tyume River, at Elliots	26.94	-32.59
165	Insecta	Hemiptera	Corixidae	Sigara	Sigara Fabricius, 1775	South Africa	Sundays River, at CA Barnes Bridge	25.61	-33.5
166	Insecta	Hemiptera	Corixidae	Micronecta	Micronecta scutellaris (Stal)	South Africa	Sundays River, at Barkly Bridge	25.7	-33.63
167	Insecta	Hemiptera	Corixidae	Sigara	Sigara Fabricius, 1775	South Africa	Sundays River, at Letskraal	24.83	-32.06
168	Insecta	Hemiptera	Corixidae	Micronecta	Micronecta scholtzi Fieber	Algeria	Beni Ounif	-1.25	32.05
169	Insecta	Hemiptera	Corixidae	Corixidae	Corixidae	South Africa	Tyume River, below Hogsback Inn	26.95	-32.6
170	Insecta	Hemiptera	Corixidae	Micronecta	Micronecta scutellaris (Stal)	South Africa	Sundays River, above Jansenville	24.65	-32.92
171	Insecta	Hemiptera	Corixidae	Micronecta	Micronecta scutellaris (Stal)	South Africa	Sundays River, at McKay Bridge	25.79	-33.7
172	Insecta	Hemiptera	Corixidae	Micronecta	Micronecta Kirkaldy, 1897	South Africa	Sundays R., at Korhaansdrift	25.34	-33.39
173	Insecta	Hemiptera	Corixidae	Sigara	Sigara meridionalis (Wallengren, 1875)	South Africa	Sundays River, below Graaf-Reinet	24.55	-32.27
174	Insecta	Hemiptera	Corixidae	Micronecta	Micronecta Kirkaldy, 1897	South Africa	Graaf-Reinet - Middelburg Nat. Road	24.78	-31.9
175	Insecta	Hemiptera	Corixidae	Micronecta	Micronecta scutellaris (Stal)	South Africa	Sundays River, at Korhaansdrift	25.34	-33.41
176	Insecta	Hemiptera	Corixidae	Micronecta	Micronecta scutellaris (Stal)	South Africa	Sundays R., Port Elizabeth-Addo Rd.	25.68	-33.58
177	Insecta	Hemiptera	Corixidae	Sigara	Sigara Fabricius, 1775	South Africa	Wit River, at Dunbrody Turn Off	25.54	-33.46
178	Insecta	Hemiptera	Corixidae	Corixidae	Corixidae	South Africa	Knysna Forest	22.05	-34.02
179	Insecta	Hemiptera	Corixidae	Micronecta	Micronecta minuscula Poisson, 1929	Algeria	Abd el Kader	-0.65	26.85
180	Insecta	Hemiptera	Corixidae	Micronecta	Micronecta Kirkaldy, 1897	South Africa	Kaffir Drift Station 14	27.03	-33.38
181	Insecta	Hemiptera	Corixidae	Corixidae	Corixidae	South Africa	Elandsdrif Station 4	25.78	-32.63
182	Insecta	Hemiptera	Corixidae	Micronecta	Micronecta Kirkaldy, 1897	South Africa	Olifants R., on Aasvogelkrans Farm	29.28	-25.71
183	Insecta	Hemiptera	Corixidae	Micronecta	Micronecta Kirkaldy, 1897	South Africa	Klein Olifants R., near Bothsabelo	29.41	-25.67
184	Insecta	Hemiptera	Corixidae	Micronecta	Micronecta Kirkaldy, 1897	South Africa	Magalies River, at Maloney's Eye	27.58	-26.02
185	Insecta	Hemiptera	Corixidae	Micronecta	Micronecta Kirkaldy, 1897	South Africa	Magalies R., below Swartspruit Conf	27.56	-25.95
186	Insecta	Hemiptera	Corixidae	Micronecta	Micronecta Kirkaldy, 1897	South Africa	Jukskei R., above Klein Jukskei R.	27.96	-25.95
187	Insecta	Hemiptera	Corixidae	Micronecta	Micronecta scutellaris (Stal)	South Africa	Sandspruit, before Klein Jukskei R.	28.06	-26.03
188	Insecta	Hemiptera	Corixidae	Micronecta	Micronecta Kirkaldy, 1897	South Africa	Crocodile R.,below Wilgespruit conf	27.85	-26.03
189	Insecta	Hemiptera	Corixidae	Micronecta	Micronecta Kirkaldy, 1897	South Africa	Slaaikraal	26.53	-33.32
190	Insecta	Hemiptera	Corixidae	Micronecta	Micronecta Kirkaldy, 1897	South Africa	Vet River, below Erfenis Dam	26.77	-28.5
191	Insecta	Hemiptera	Corixidae	Micronecta	Micronecta Kirkaldy, 1897	South Africa	Sand River, below Allemanskraal Dam	27.14	-28.29
192	Insecta	Hemiptera	Corixidae	Micronecta	Micronecta Kirkaldy, 1897	South Africa	Vet R., below Sand R. confluence	26.41	-28.08
193	Insecta	Hemiptera	Corixidae	Micronecta	Micronecta scutellaris (Stal)	South Africa	Sand R.above confluence With Vet R.	26.33	-27.2
194	Insecta	Hemiptera	Corixidae	Micronecta	Micronecta Kirkaldy, 1897	South Africa	Sand R., above Vet R. confluence	26.43	-28.08
195	Insecta	Hemiptera	Corixidae	Micronecta	Micronecta scutellaris (Stal)	South Africa	Ingane River old South Coast Road	30.78	-30.17
196	Insecta	Hemiptera	Corixidae	Micronecta	Micronecta Kirkaldy, 1897	South Africa	Amanzimtoti R.above sewage works	30.85	-30.04
197	Insecta	Hemiptera	Corixidae	Micronecta	Micronecta Kirkaldy, 1897	South Africa	Umvoti River at Potspruit at bridge	30.82	-28.98
198	Insecta	Hemiptera	Corixidae	Micronecta	Micronecta Kirkaldy, 1897	South Africa	Umvoti R.above confl.with Hlimbitwa	31.03	-29.21
199	Insecta	Hemiptera	Corixidae	Corixidae	Corixidae	South Africa	Carlilse Bridge Station 1	26.23	-33.08
200	Insecta	Hemiptera	Corixidae	Micronecta	Micronecta Kirkaldy, 1897	South Africa	Umvoti River at bridge on Sevenoaks	30.63	-29.14
201	Insecta	Hemiptera	Corixidae	Micronecta	Micronecta Kirkaldy, 1897	South Africa	Umhlatuzana River at Mariannhill	30.83	-29.87
202	Insecta	Hemiptera	Corixidae	Micronecta	Micronecta Kirkaldy, 1897	South Africa	Umhlali R.Glendale/Isinembe Road	31.13	-29.42
203	Insecta	Hemiptera	Corixidae	Micronecta	Micronecta Kirkaldy, 1897	South Africa	Umlaas River in Reunion Canal mouth	30.96	-29.96
204	Insecta	Hemiptera	Corixidae	Micronecta	Micronecta Kirkaldy, 1897	Egypt	Nag Hamadi	32.25	26.05
205	Insecta	Hemiptera	Corixidae	Sigara	Sigara Fabricius, 1775	South Africa	Umvoti Dam above Greytown Merthley	30.6	-29.09
206	Insecta	Hemiptera	Corixidae	Micronecta	Micronecta scutellaris Stal, 1897	Ghana	Nungua	-0.07	5.6
207	Insecta	Hemiptera	Corixidae	Micronecta	Micronecta Kirkaldy, 1897	Sudan	Kassala	36.4	15.47
208	Insecta	Hemiptera	Corixidae	Micronecta	Micronecta Kirkaldy, 1897	Sudan	Hudeiba	33.93	17.55
209	Insecta	Hemiptera	Corixidae	Micronecta	Micronecta Kirkaldy, 1897	Tunisia	Ain Draham	8.68	36.77
210	Insecta	Hemiptera	Corixidae	Micronecta	Micronecta Kirkaldy, 1897	Morocco	Oulmes	-6.02	33.43
211	Insecta	Hemiptera	Corixidae	Micronecta	Micronecta scutellaris (Stal)	South Africa	Platkop near Dewetsdorp	26.72	-29.72
212	Insecta	Hemiptera	Corixidae	Micronecta	Micronecta Kirkaldy, 1897	Swaziland	Pool near Usutu R., at Mlambanyati	31.07	-26.44
213	Insecta	Hemiptera	Corixidae	Micronecta	Micronecta scholtzi Fieber	Tunisia	Mohamedia	10.17	36.68
214	Insecta	Hemiptera	Corixidae	Micronecta	Micronecta Kirkaldy, 1897	Tunisia	Tabarka	8.75	36.95
215	Insecta	Hemiptera	Corixidae	Sigara	Sigara wahlbergi Lundblad	South Africa	Crocodile R., 24km from Thabazimbi	27.18	-24.5
216	Insecta	Hemiptera	Corixidae	Micronecta	Micronecta Kirkaldy, 1897	South Africa	Waterval R., bridge at Roodebank	29.03	-26.63
217	Insecta	Hemiptera	Corixidae	Micronecta	Micronecta scutellaris (Stal)	South Africa	Broederstroom Farm, nr Wakkerstroom	30.1	-27.09
218	Insecta	Hemiptera	Corixidae	Micronecta	Micronecta Kirkaldy, 1897	South Africa	Kafferspruit, Ermelo-Morgenzon Rd.	29.84	-26.62
219	Insecta	Hemiptera	Corixidae	Micronecta	Micronecta Kirkaldy, 1897	South Africa	Saalboomspruit, near Balmoral	28.98	-25.85
220	Insecta	Hemiptera	Corixidae	Tropocorixa	Tropocorixa Hutchinson, 1940	South Africa	Near Zaaiplaats Tin Mines	28.83	-24.04
221	Insecta	Hemiptera	Corixidae	Micronecta	Micronecta Kirkaldy, 1897	South Africa	Klein Vaal R., at Goedehoop Farm	30.13	-26.82
222	Insecta	Hemiptera	Corixidae	Micronecta	Micronecta Kirkaldy, 1897	South Africa	On Lake Chrissie-Breyten roadside	30.14	-26.27
223	Insecta	Hemiptera	Corixidae	Micronecta	Micronecta scutellaris (Stal)	South Africa	Olifants R., 0,5km Klipspruit Conf.	29.22	-25.63
224	Insecta	Hemiptera	Corixidae	Micronecta	Micronecta scutellaris (Stal)	South Africa	Vaal River, headwaters near Breyten	30.05	-26.28
225	Insecta	Hemiptera	Corixidae	Tropocorixa	Tropocorixa Hutchinson, 1940	South Africa	Temporary water near Hanover,Cape	24.5	-31.05
226	Insecta	Hemiptera	Corixidae	Micronecta	Micronecta Kirkaldy, 1897	South Africa	Naauwpoort farm, Wakkerstroom Dist.	30.13	-27.12
227	Insecta	Hemiptera	Corixidae	Sigara	Sigara wahlbergi Lundblad	South Africa	Noetzi (Beach close to Knysna	23.17	-34.08
228	Insecta	Hemiptera	Corixidae	Micronecta	Micronecta Kirkaldy, 1897	South Africa	Olifants R., above Klipspruit Conf.	29.22	-25.62
229	Insecta	Hemiptera	Corixidae	Micronecta	Micronecta Kirkaldy, 1897	South Africa	Rietspruit, near Vosloorus	28.24	-26.37
230	Insecta	Hemiptera	Corixidae	Micronecta	Micronecta scutellaris (Stal)	South Africa	Small Pan West of Satara, K.N.P.	31.77	-24.4
231	Insecta	Hemiptera	Corixidae	Micronecta	Micronecta scutellaris (Stal)	South Africa	Vaal R., Standerton-Villiers Rd.	29.02	-27.02
232	Insecta	Hemiptera	Corixidae	Micronecta	Micronecta Kirkaldy, 1897	South Africa	Pan 24km south of Satara Camp,K.N.P	31.8	-24.61
233	Insecta	Hemiptera	Corixidae	Micronecta	Micronecta Kirkaldy, 1897	South Africa	Leeupan, Kruger National Park	31.81	-24.83
234	Insecta	Hemiptera	Corixidae	Micronecta	Micronecta Kirkaldy, 1897	South Africa	Nwatindlopfu dam, Kruger Nat. Park	31.75	-24.89
235	Insecta	Hemiptera	Corixidae	Micronecta	Micronecta scutellaris (Stal)	South Africa	Vaal R., Morgenzon-Amersfoort Rd.	29.7	-26.85
236	Insecta	Hemiptera	Corixidae	Micronecta	Micronecta Kirkaldy, 1897	South Africa	Crocodile river, at Karino bridge	31.1	-25.47
237	Insecta	Hemiptera	Corixidae	Sigara	Sigara wahlbergi Lundblad	South Africa	Stream btn. Belfast and Machadodorp	30.07	-25.7
238	Insecta	Hemiptera	Corixidae	Sigara	Sigara sexlineata Reuter	South Africa	Mogolakwena R., at P.Potgietersrust	28.98	-24.2
239	Insecta	Hemiptera	Corixidae	Tropocorixa	Tropocorixa Hutchinson, 1940	South Africa	Bloemhof	25.62	-27.65
240	Insecta	Hemiptera	Corixidae	Micronecta	Micronecta Kirkaldy, 1897	South Africa	Kommandospruit, Vrede-Volksrust Rd.	29.36	-27.42
241	Insecta	Hemiptera	Corixidae	Micronecta	Micronecta scutellaris (Stal)	South Africa	Molspruit, Heidelberg-Villiers Rd.	28.5	-26.87
242	Insecta	Hemiptera	Corixidae	Micronecta	Micronecta Kirkaldy, 1897	South Africa	Mullers Pass, Memel-Newcastle Rd.	29.65	-27.82
243	Insecta	Hemiptera	Corixidae	Micronecta	Micronecta Kirkaldy, 1897	South Africa	Holsspruit, Warden-Reitz Rd.	28.99	-27.66
244	Insecta	Hemiptera	Corixidae	Micronecta	Micronecta Kirkaldy, 1897	South Africa	Wilge River, at Swinburne	29.28	-28.35
245	Insecta	Hemiptera	Corixidae	Micronecta	Micronecta Kirkaldy, 1897	South Africa	Meul R., Harrismith-Verkykerskop Rd	29.25	-28.02
246	Insecta	Hemiptera	Corixidae	Micronecta	Micronecta Kirkaldy, 1897	South Africa	Rus-se-spruit, Warden-Reitz Rd.	28.67	-27.81
247	Insecta	Hemiptera	Corixidae	Micronecta	Micronecta Kirkaldy, 1897	South Africa	Wilgerivier, Pretoria-Nelspruit Rd.	28.87	-25.95
248	Insecta	Hemiptera	Corixidae	Micronecta	Micronecta Kirkaldy, 1897	South Africa	Below sewage works, Standerton	29.24	-26.98
249	Insecta	Hemiptera	Corixidae	Micronecta	Micronecta Kirkaldy, 1897	South Africa	Limpopo river, at Beit bridge	29.98	-22.23
250	Insecta	Hemiptera	Corixidae	Micronecta	Micronecta Kirkaldy, 1897	Morocco	Demnate	-7	31.73
251	Insecta	Hemiptera	Corixidae	Micronecta	Micronecta Kirkaldy, 1897	South Africa	Wilge River, at Harrismith	29.12	-28.28
252	Insecta	Hemiptera	Corixidae	Micronecta	Micronecta scutellaris (Stal)	Mozambique	Komati river, Magul	33	-24.35
253	Insecta	Hemiptera	Corixidae	Micronecta	Micronecta Kirkaldy, 1897	Mozambique	Limpopo river, near Maroi	29.88	-22.19
254	Insecta	Hemiptera	Corixidae	Micronecta	Micronecta Kirkaldy, 1897	Mozambique	Limpopo river, canal at Guija	32.77	-24.17
255	Insecta	Hemiptera	Corixidae	Sigara	Sigara wahlbergi Lundblad	South Africa	Krom R.,btwn Zwartberg-StBernard Pk	29.19	-30.1
256	Insecta	Hemiptera	Corixidae	Micronecta	Micronecta Kirkaldy, 1897	South Africa	Usutu river, at Ndumu Game Reserve	32.25	-26.83
257	Insecta	Hemiptera	Corixidae	Micronecta	Micronecta Kirkaldy, 1897	South Africa	Msunduzi river, at Ndumo	32.23	-26.94
258	Insecta	Hemiptera	Corixidae	Micronecta	Micronecta Kirkaldy, 1897	South Africa	Suidkaap R.,Nelspruit-Barberton Rd	30.97	-25.72
259	Insecta	Hemiptera	Corixidae	Micronecta	Micronecta Kirkaldy, 1897	South Africa	Nels river, near Nelspruit	30.85	-25.33
260	Insecta	Hemiptera	Corixidae	Corixidae	Corixidae	South Africa	Potchefstroom Sewage Works	27.1	-26.75
261	Insecta	Hemiptera	Corixidae	Micronecta	Micronecta Kirkaldy, 1897	South Africa	Vaal River, Ermelo-Amsterdam Rd.	30.21	-26.57
262	Insecta	Hemiptera	Corixidae	Sigara	Sigara wahlbergi Lundblad	South Africa	Vaal R., at Rietspruit confluence	27.71	-26.74
263	Insecta	Hemiptera	Corixidae	Micronecta	Micronecta Kirkaldy, 1897	South Africa	Wilge River, Warden-Reitz Rd.	28.79	-27.81
264	Insecta	Hemiptera	Corixidae	Micronecta	Micronecta scutellaris (Stal)	South Africa	Waterval R., Balfour-Standerton Rd	28.89	-26.85
265	Insecta	Hemiptera	Corixidae	Micronecta	Micronecta Kirkaldy, 1897	South Africa	Wilge River, at Frankfort	28.49	-27.28
266	Insecta	Hemiptera	Corixidae	Micronecta	Micronecta Kirkaldy, 1897	South Africa	Sandspruit, Standerton-Volksrust Rd	29.79	-27.28
267	Insecta	Hemiptera	Corixidae	Corixidae	Corixidae	South Africa	Rietspruit, Amersfoort-Ermelo Rd.	29.87	-26.93
268	Insecta	Hemiptera	Corixidae	Micronecta	Micronecta Kirkaldy, 1897	South Africa	Wilge R, Harrismith-Collins Pass Rd	29.56	-28.2
269	Insecta	Hemiptera	Corixidae	Micronecta	Micronecta Kirkaldy, 1897	South Africa	Meul R., Warden-Harrismith Rd.	29	-28.02
270	Insecta	Hemiptera	Corixidae	Micronecta	Micronecta Kirkaldy, 1897	South Africa	Klein Jukskei R., at Witkoppen	27.98	-26.04
271	Insecta	Hemiptera	Corixidae	Micronecta	Micronecta Kirkaldy, 1897	South Africa	Vaal R., below Leeuspruit confl.	27.77	-26.79
272	Insecta	Hemiptera	Corixidae	Sigara	Sigara wahlbergi Lundblad	South Africa	Vaal R., above Lindeques Drift	27.6	-26.74
273	Insecta	Hemiptera	Corixidae	Micronecta	Micronecta Kirkaldy, 1897	South Africa	0,8km above Suikerbosrant Pump Stn.	28	-26.7
274	Insecta	Hemiptera	Corixidae	Micronecta	Micronecta scutellaris (Stal)	South Africa	Croc. R., Meerhof, Hartebeesprt Dam	27.89	-25.76
275	Insecta	Hemiptera	Corixidae	Sigara	Sigara meridionalis (Wallengren, 1875)	South Africa	Vaal R., above Klip R. confluence	27.96	-26.67
276	Insecta	Hemiptera	Corixidae	Sigara	Sigara meridionalis (Wallengren, 1875)	South Africa	1,6km below R.W.B. No.1 Pump Stn.	27.92	-26.7
277	Insecta	Hemiptera	Corixidae	Micronecta	Micronecta scutellaris (Stal)	South Africa	Jukskei R., below Sandspruit Conf.	28.05	-26.01
278	Insecta	Hemiptera	Corixidae	Micronecta	Micronecta scutellaris (Stal)	South Africa	Jukskei R., at Alexandra	28.11	-26.1
279	Insecta	Hemiptera	Corixidae	Micronecta	Micronecta scutellaris (Stal)	South Africa	Crocodile R., below Hennops R. Conf	27.93	-25.83
280	Insecta	Hemiptera	Corixidae	Micronecta	Micronecta scutellaris (Stal)	South Africa	Klein Jukskei R., Krugersdorp Road	27.97	-25.96
281	Insecta	Hemiptera	Corixidae	Micronecta	Micronecta scutellaris (Stal)	South Africa	Jukskei R.,above Modderfontein Conf	28.11	-26.04
282	Insecta	Hemiptera	Corixidae	Micronecta	Micronecta scutellaris (Stal)	South Africa	Jukskei R., at Buccleugh	28.11	-26.07
283	Insecta	Hemiptera	Corixidae	Micronecta	Micronecta Kirkaldy, 1897	South Africa	Near Fordsburg	29.84	-28.99
284	Insecta	Hemiptera	Corixidae	Micronecta	Micronecta Kirkaldy, 1897	South Africa	Jukskei R., at Northlea	28.11	-26.09
285	Insecta	Hemiptera	Corixidae	Micronecta	Micronecta scutellaris (Stal)	South Africa	Sasol Dam, N.West corner, Sasolburg	27.88	-26.82
286	Insecta	Hemiptera	Corixidae	Micronecta	Micronecta scutellaris (Stal)	South Africa	Sandfonteinspruit, at Leeukop Farm	28.06	-26.02
287	Insecta	Hemiptera	Corixidae	Micronecta	Micronecta scutellaris (Stal)	South Africa	Sandfonteinspruit, at Witkoppen	28.07	-26.07
288	Insecta	Hemiptera	Corixidae	Micronecta	Micronecta scutellaris (Stal)	South Africa	Braamfontein Stream, at Witkoppen	28.04	-26.07
289	Insecta	Hemiptera	Corixidae	Micronecta	Micronecta scutellaris Stal, 1897	South Africa	Flagstaff	29.48	-31.08
290	Insecta	Hemiptera	Corixidae	Micronecta	Micronecta Kirkaldy, 1897	South Africa	Magalies River, at Scheerpoort	27.77	-25.77
291	Insecta	Hemiptera	Corixidae	Micronecta	Micronecta Kirkaldy, 1897	South Africa	Braamfontein Stream, at Northcliff	28	-26.13
292	Insecta	Hemiptera	Corixidae	Micronecta	Micronecta Kirkaldy, 1897	South Africa	Above Suikerbosrant R. confluence	27.98	-26.67
293	Insecta	Hemiptera	Corixidae	Micronecta	Micronecta Kirkaldy, 1897	South Africa	Crocodile R., at Pelindaba Bridge	27.89	-25.8
294	Insecta	Hemiptera	Corixidae	Micronecta	Micronecta Kirkaldy, 1897	South Africa	Stn.2, at Royal Natal National Park	28.95	-28.72
295	Insecta	Hemiptera	Corixidae	Micronecta	Micronecta Kirkaldy, 1897	South Africa	Klip R., at road corner, Nancefield	27.89	-26.31
296	Insecta	Hemiptera	Corixidae	Micronecta	Micronecta Kirkaldy, 1897	South Africa	Klip R., at Vereeniging Rd bridge	27.9	-26.34
297	Insecta	Hemiptera	Corixidae	Micronecta	Micronecta Kirkaldy, 1897	South Africa	Shemula Drift	32.25	-27.07
298	Insecta	Hemiptera	Corixidae	Micronecta	Micronecta Kirkaldy, 1897	South Africa	Shemula Pan, Pongola River	32.24	-27.09
299	Insecta	Hemiptera	Corixidae	Tropocorixa	Tropocorixa Hutchinson, 1940	South Africa	Great Usutu river, near Amsterdam	30.75	-26.5
300	Insecta	Hemiptera	Corixidae	Sigara	Sigara meridionalis (Wallengren, 1875)	Lesotho	Mamamathes Basutoland/ MAMATHES	27.85	-29.1333
301	Insecta	Hemiptera	Corixidae	Sigara	Sigara Fabricius, 1775	South Africa	Rietspruit near Van Dyk Mines	28.32	-26.27
302	Insecta	Hemiptera	Corixidae	Sigara	Sigara Fabricius, 1775	Mozambique	Luabo PEA	36.1053	-18.3928
303	Insecta	Hemiptera	Corixidae	Micronecta	Micronecta Kirkaldy, 1897	South Africa	Elsburgspruit, JHB-Heidelberg Rd.	28.17	-26.29
304	Insecta	Hemiptera	Corixidae	Micronecta	Micronecta Kirkaldy, 1897	South Africa	Klip River above Natalspruit confl.	28.09	-26.44
305	Insecta	Hemiptera	Corixidae	Micronecta	Micronecta Kirkaldy, 1897	South Africa	Stn.4, at Oliviershoek Bridge	29.17	-28.7
306	Insecta	Hemiptera	Corixidae	Sigara	Sigara Fabricius, 1775	South Africa	Incandu Weir?	29.9	-27.78
307	Insecta	Hemiptera	Corixidae	Micronecta	Micronecta Kirkaldy, 1897	South Africa	Above Dalton Farm	29.76	-29.1
308	Insecta	Hemiptera	Corixidae	Micronecta	Micronecta scutellaris (Stal)	South Africa	Stn.19, at Mandini	31.41	-29.17
309	Insecta	Hemiptera	Corixidae	Sigara	Sigara pectoralis Fieber	South Africa	Wembley, Pietermaritzburg	30.35	-29.59
310	Insecta	Hemiptera	Corixidae	Micronecta	Micronecta scutellaris (Stal)	South Africa	Near Weenen	30.08	-28.85
311	Insecta	Hemiptera	Corixidae	Micronecta	Micronecta scutellaris (Stal)	South Africa	Stn.6, below Bergville	29.39	-28.71
312	Insecta	Hemiptera	Corixidae	Sigara	Sigara Fabricius, 1775	South Africa	Above confluence with Bushmans R.	29.88	-29.01
313	Insecta	Hemiptera	Corixidae	Micronecta	Micronecta Kirkaldy, 1897	South Africa	Below Estcourt & conf. L.Bushmans R	29.89	-29.01
314	Insecta	Hemiptera	Corixidae	Micronecta	Micronecta scutellaris (Stal)	South Africa	Sanddrif Farm (Stn.19)	18.58	-32.9
315	Insecta	Hemiptera	Corixidae	Sigara	Sigara Fabricius, 1775	South Africa	Swamp, near Kunjes R., near Ceres	19.21	-32.67
316	Insecta	Hemiptera	Corixidae	Sigara	Sigara wahlbergi Lundblad	South Africa	Driefontein Bridge (Stn.3)	19.06	-33.92
317	Insecta	Hemiptera	Corixidae	Sigara	Sigara Fabricius, 1775	Zimbabwe	Farm Dam, near Que Que	29.81	-18.93
318	Insecta	Hemiptera	Corixidae	Micronecta	Micronecta scutellaris (Stal)	South Africa	Sout Rivier, at Hopefield (Stn.20)	18.35	-33.06
319	Insecta	Hemiptera	Corixidae	Micronecta	Micronecta scutellaris (Stal)	South Africa	Kersefontein, Berg R. Stn. (Stn.21)	18.33	-32.92
320	Insecta	Hemiptera	Corixidae	Sigara	Sigara wahlbergi Lundblad	South Africa	Daljosaphat, nr sewage works (Stn11	18.98	-33.68
321	Insecta	Hemiptera	Corixidae	Micronecta	Micronecta Kirkaldy, 1897	South Africa	Rail bridge, near Wemmershoek (Stn5	19.04	-33.88
322	Insecta	Hemiptera	Corixidae	Micronecta	Micronecta scutellaris (Stal)	South Africa	Road bridge, near Hermon (Stn.13)	18.96	-33.43
323	Insecta	Hemiptera	Corixidae	Micronecta	Micronecta scutellaris (Stal)	South Africa	Matjiesrivier, at Rd. bridge (Stn17	18.83	-33.05
324	Insecta	Hemiptera	Corixidae	Sigara	Sigara Fabricius, 1775	South Africa	Stream, Hogsback	26.93	-32.59
325	Insecta	Hemiptera	Corixidae	Micronecta	Micronecta scutellaris (Stal)	South Africa	Stream, bottom of Van Stadens Pass	25.2	-33.91
326	Insecta	Hemiptera	Corixidae	Micronecta	Micronecta Kirkaldy, 1897	South Africa	Stanford Bridge	19.45	-34.42
327	Insecta	Hemiptera	Corixidae	Micronecta	Micronecta Kirkaldy, 1897	South Africa	Muizenberg Reservoir in Silvermine	18.42	-34.1
328	Insecta	Hemiptera	Corixidae	Corixidae	Corixidae	South Africa	Bredasdorp, De Hoop Vlei	20.38	-34.5
329	Insecta	Hemiptera	Corixidae	Sigara	Sigara Fabricius, 1775	South Africa	Roadside pool near Hermanus	18.45	-34.09
330	Insecta	Hemiptera	Corixidae	Sigara	Sigara meridionalis (Wallengren, 1875)	South Africa	Zeekoei Vlei	18.52	-34.07
331	Insecta	Hemiptera	Corixidae	Sigara	Sigara Fabricius, 1775	South Africa	Umbilo Durban KwaZulu Natal	30.9778	-29.8906
332	Insecta	Hemiptera	Corixidae	Micronecta	Micronecta scholtzi Fieber	Algeria	Bou Hadjar	8.1	36.5
333	Insecta	Hemiptera	Corixidae	Micronecta	Micronecta Kirkaldy, 1897	Mozambique	Jangamo Block- Site IJ8	35.2926	-24.3461
334	Insecta	Hemiptera	Corixidae	Micronecta	Micronecta scutellaris (Stal)	South Africa	Site 20, Gravesend Estate	30.7367	-30.1706
335	Insecta	Hemiptera	Corixidae	Tropocorixa	Tropocorixa Hutchinson, 1940	South Africa	Pretoria Sewage Works, Open Pond, top.	28.1717	-25.7325
336	Insecta	Hemiptera	Corixidae	Micronecta	Micronecta Kirkaldy, 1897	Botswana	Kaimba, 6h above Kasane, Caprivi strip	25.125	-17.875
337	Insecta	Hemiptera	Corixidae	Micronecta	Micronecta Kirkaldy, 1897	South Africa	nr. Johannesburg	28.125	-26.125
338	Insecta	Hemiptera	Corixidae	Micronecta	Micronecta Kirkaldy, 1897	South Africa	Pirie Forest, ? drift above hatchery	27.375	-32.875
339	Insecta	Hemiptera	Corixidae	Micronecta	Micronecta scutellaris (Stal)	South Africa	Smithfield, O.R.C. Orangia	26.5333	-30.2167
340	Insecta	Hemiptera	Corixidae	Micronecta	Micronecta scutellaris (Stal)	South Africa	Florida, Jo'burg	27.9167	-26.1833
341	Insecta	Hemiptera	Corixidae	Micronecta	Micronecta scutellaris (Stal)	South Africa	Alice, Tyumie R. nr Bridge	26.875	-32.875
342	Insecta	Hemiptera	Corixidae	Micronecta	Micronecta Kirkaldy, 1897	South Africa	Kurland Estate	23.4897	-33.9267
343	Insecta	Hemiptera	Corixidae	Corixidae	Corixidae	South Africa	Upper Groot River East	24.1211	-33.9726
344	Insecta	Hemiptera	Corixidae	Corixidae	Corixidae	South Africa	Umvoti River nr Greytown	30.7011	-29.1539
345	Insecta	Hemiptera	Corixidae	Micronecta	Micronecta Kirkaldy, 1897	Lesotho	Paray on the Malibamatso River	28.6511	-29.4978
346	Insecta	Hemiptera	Corixidae	Micronecta	Micronecta Kirkaldy, 1897	Namibia	Okomite River, tempoary pool	14.1667	-17.4306
347	Insecta	Hemiptera	Corixidae	Micronecta	Micronecta Kirkaldy, 1897	Namibia	Kunene Mouth, Namibian side of Foz	11.7925	-17.2736
348	Insecta	Hemiptera	Corixidae	Micronecta	Micronecta scutellaris (Stal)	Namibia	Grootfontein, S. W. Africa	18.1	-19.5667
349	Insecta	Hemiptera	Corixidae	Micronecta	Micronecta scutellaris (Stal)	South Africa	Assegaaibosch Dam	19.9167	-33.9667
350	Insecta	Hemiptera	Corixidae	Micronecta	Micronecta Kirkaldy, 1897	South Africa	Witpoortjie, Witwatersrand	27.8167	-26.15
351	Insecta	Hemiptera	Corixidae	Micronecta	Micronecta Kirkaldy, 1897	South Africa	drift btw. Oudtshoorn and Montagu Pass	22.375	-33.875
352	Insecta	Hemiptera	Corixidae	Micronecta	Micronecta Kirkaldy, 1897	South Africa	Ruat en Vrede, Swartberg, nr Oudtshoorn	22.3667	-33.4
353	Insecta	Hemiptera	Corixidae	Micronecta	Micronecta scutellaris (Stal)	South Africa	Natal, Umhlali	31.2167	-29.4667
354	Insecta	Hemiptera	Corixidae	Sigara	Sigara meridionalis (Wallengren, 1875)	South Africa	Jakkalswater, Namaqualand (Bushmanland)	17.9	-29.05
355	Insecta	Hemiptera	Corixidae	Corixidae	Corixidae	Madagascar	Forêt de Beroboka, 5.9 km 131° SE Ankidranoka	43.3663	-22.2331
356	Insecta	Hemiptera	Corixidae	Micronecta	Micronecta Kirkaldy, 1897	South Africa	Fonteinbleu, Klein Jukskei R., Johannesburg	27.9667	-26.1167
357	Insecta	Hemiptera	Corixidae	Micronecta	Micronecta Kirkaldy, 1897	South Africa	Howiesons Poort pool(muddy) in stream bed	26.5	-33.35
358	Insecta	Hemiptera	Corixidae	Micronecta	Micronecta Kirkaldy, 1897	South Africa	Knoffel Spruit, Orange R. E. of Aliwal North	26.875	-30.375
359	Insecta	Hemiptera	Corixidae	Sigara	Sigara meridionalis (Wallengren, 1875)	South Africa	Upington, Cape Colony	21.25	-28.45
360	Insecta	Hemiptera	Corixidae	Sigara	Sigara Fabricius, 1775	South Africa	Cape Town	18.4667	-33.9333
361	Insecta	Hemiptera	Corixidae	Micronecta	Micronecta Kirkaldy, 1897	South Africa	Perseverance Causeway above tidal	25.5319	-33.8108
362	Insecta	Hemiptera	Corixidae	Micronecta	Micronecta Kirkaldy, 1897	South Africa	Site 8; Below Albert Falls outflow weir	30.4322	-29.4329
363	Insecta	Hemiptera	Corixidae	Sigara	Sigara Fabricius, 1775	South Africa	Mpofini River, Staebraes Farm	30.1547	-29.9861
364	Insecta	Hemiptera	Corixidae	Micronecta	Micronecta Kirkaldy, 1897	South Africa	Site 10; Upstream of both Greytown Road and Mploweni confluence	30.4467	-29.4447
365	Insecta	Hemiptera	Corixidae	Corixidae	Corixidae	Madagascar	Parc National d'Isalo, 9.1 km 354° N Ranohira	45.4617	-22.4817
366	Insecta	Hemiptera	Corixidae	Micronecta	Micronecta Kirkaldy, 1897	Madagascar	Maroantsetra	49.73	-15.43
367	Insecta	Hemiptera	Corixidae	Micronecta	Micronecta scutellaris (Stal)	Angola	Kambele (Falls) (Rua Cana Falls)	14.125	-17.375
368	Insecta	Hemiptera	Corixidae	Sigara	Sigara meridionalis (Wallengren, 1875)	South Africa	Henkries, Bushmanland, Namaqualand Div.	18.1167	-28.95
369	Insecta	Hemiptera	Corixidae	Sigara	Sigara Fabricius, 1775	South Africa	Acornhoek, E. Transvaal	31.0667	-24.6
370	Insecta	Hemiptera	Corixidae	Micronecta	Micronecta Kirkaldy, 1897	South Africa	Salt River (Site 6)	23.5002	-33.9497
371	Insecta	Hemiptera	Corixidae	Micronecta	Micronecta Kirkaldy, 1897	South Africa	Tugela River, Station 10	29.3631	-28.7314
372	Insecta	Hemiptera	Corixidae	Sigara	Sigara Fabricius, 1775	South Africa	Grahamstown, Sewage works, Sewage pond	26.55	-33.3167
373	Insecta	Hemiptera	Corixidae	Micronecta	Micronecta Kirkaldy, 1897	Namibia	downstream of Ondurusu Falls - "the Camp"	13.9136	-17.3828
374	Insecta	Hemiptera	Corixidae	Corixidae	Corixidae	South Africa	Lundy's Hill	29.8722	-29.7417
375	Insecta	Hemiptera	Corixidae	Micronecta	Micronecta Kirkaldy, 1897	Botswana	Kalulalula Vlei Nr Linyanti	23.875	-18.125
376	Insecta	Hemiptera	Corixidae	Sigara	Sigara Fabricius, 1775	South Africa	Potfontein	24.1	-30.2167
377	Insecta	Hemiptera	Corixidae	Micronecta	Micronecta Kirkaldy, 1897	South Africa	Below confl.with Elands River stn.4	25.3439	-33.7522
378	Insecta	Hemiptera	Corixidae	Micronecta	Micronecta Kirkaldy, 1897	Namibia	Cunene River, "Palm Grove" near Oonjana, between KUN 54 & KUN 55	13.4311	-17.005
379	Insecta	Hemiptera	Corixidae	Corixidae	Corixidae	Kenya	Pool next to Tana R., near Kamburu	36.75	-1.028
380	Insecta	Hemiptera	Corixidae	Corixidae	Corixidae	Mozambique	Jangamo Block- Site IJ3	35.2854	-24.1853
381	Insecta	Hemiptera	Corixidae	Micronecta	Micronecta Kirkaldy, 1897	Namibia	Asab, South West Africa	17.95	-25.4667
382	Insecta	Hemiptera	Corixidae	Micronecta	Micronecta Kirkaldy, 1897	Zimbabwe	Khami R. above ruins	28.375	-20.125
383	Insecta	Hemiptera	Corixidae	Micronecta	Micronecta scutellaris (Stal)	Namibia	Kalkfontein S.W.A	16.8	-26.7333
384	Insecta	Hemiptera	Corixidae	Sigara	Sigara pectoralis Fieber	Zimbabwe	Fort Victoria (Masvingo), Nyombi	30.8167	-20.0667
385	Insecta	Hemiptera	Corixidae	Corixidae	Corixidae	South Africa	Witteklip River	24.3621	-33.8132
386	Insecta	Hemiptera	Corixidae	Micronecta	Micronecta Kirkaldy, 1897	South Africa	Gravesend Estate, lower reaches of river	30.7367	-30.1697
387	Insecta	Hemiptera	Corixidae	Micronecta	Micronecta Kirkaldy, 1897	Mozambique	Block 36J- Wetland	33.7034	-25.0902
388	Insecta	Hemiptera	Corixidae	Corixidae	Corixidae	South Africa	Gifkloof, Site G1	21.4039	-28.4386
389	Insecta	Hemiptera	Corixidae	Micronecta	Micronecta Kirkaldy, 1897	South Africa	Mgeni River, Mgeini Wier u/s of Nagel Dam, Site 14	30.6033	-29.575
390	Insecta	Hemiptera	Corixidae	Micronecta	Micronecta Kirkaldy, 1897	South Africa	2M E of Dordrecht	26.0333	-31.3667
391	Insecta	Hemiptera	Corixidae	Sigara	Sigara meridionalis (Wallengren, 1875)	South Africa	Bontebok National Park	20.45	-34.0667
392	Insecta	Hemiptera	Corixidae	Sigara	Sigara wahlbergi Lundblad	South Africa	Pirie Mission in pools in stream bed among kommatjes?	27.25	-32.7833
393	Insecta	Hemiptera	Corixidae	Sigara	Sigara pectoralis Fieber	South Africa	Ceres, C.P.	19.3167	-33.3667
394	Insecta	Hemiptera	Corixidae	Micronecta	Micronecta Kirkaldy, 1897	Botswana	Sailodelo, Linyanti R above Kalulalula	24.125	-18.125
395	Insecta	Hemiptera	Corixidae	Sigara	Sigara Fabricius, 1775	South Africa	Signal hill farm dam	18.4167	-33.9167
396	Insecta	Hemiptera	Corixidae	Sigara	Sigara meridionalis (Wallengren, 1875)	South Africa	Knockdhu Pan, L. Chrissie Distr.	30.375	-26.375
397	Insecta	Hemiptera	Corixidae	Sigara	Sigara wahlbergi Lundblad	South Africa	Avontuur	23.125	-33.625
398	Insecta	Hemiptera	Corixidae	Sigara	Sigara pectoralis Fieber	South Africa	Constantia Nek	18.4167	-34.0333
399	Insecta	Hemiptera	Corixidae	Sigara	Sigara Fabricius, 1775	South Africa	Kimberley	24.7667	-28.7333
400	Insecta	Hemiptera	Corixidae	Micronecta	Micronecta scutellaris (Stal)	South Africa	Lufafa River confluence, above and below	30.1819	-30.0014
401	Insecta	Hemiptera	Corixidae	Sigara	Sigara sexlineata Reuter	Zambia	Near river, Sewage Oxidation Pond 2	17.0319	-22.5297
402	Insecta	Hemiptera	Corixidae	Micronecta	Micronecta Kirkaldy, 1897	South Africa	Mgeni d/s of Mpolweni Con, Site 12	30.462	-29.4646
403	Insecta	Hemiptera	Corixidae	Sigara	Sigara meridionalis (Wallengren, 1875)	South Africa	Wynberg Sewage Works, Pond 4	18.5103	-33.9531
404	Insecta	Hemiptera	Corixidae	Micronecta	Micronecta Kirkaldy, 1897	South Africa	Vasselot Nature Reserve, Mansfield Farm	23.5219	-33.9753
405	Insecta	Hemiptera	Corixidae	Sigara	Sigara Fabricius, 1775	South Africa	Site 7, Karkloof River u/s of Mgeni Confluence	30.3108	-29.4438
406	Insecta	Hemiptera	Corixidae	Corixidae	Corixidae	Madagascar	Réserve Spéciale de l'Ankarana, 22.9 km 224° SW Anivorano Nord	49.1098	-12.9089
407	Insecta	Hemiptera	Corixidae	Corixidae	Corixidae	South Africa	Near Impendle, just above confluence with Mkomazi River	29.7417	-29.6361
408	Insecta	Hemiptera	Corixidae	Micronecta	Micronecta Kirkaldy, 1897	South Africa	Maclear Municipal Dam, Mooi R. trib	28.3147	-31.0561
409	Insecta	Hemiptera	Corixidae	Sigara	Sigara Fabricius, 1775	South Africa	Lufafa River confluence, just upstream and downstream of	30.1825	-30.0011
410	Insecta	Hemiptera	Corixidae	Corixidae	Corixidae	Madagascar	Madagascar: Province de Toliara, Forêt de Mahavelo, Isantoria River	46.1572	-24.7583
411	Insecta	Hemiptera	Corixidae	Sigara	Sigara pectoralis Fieber	South Africa	Palmiet R, Grabouw	19.125	-34.125
412	Insecta	Hemiptera	Corixidae	Micronecta	Micronecta Kirkaldy, 1897	Tunisia	Mateur	9.67	37.05
413	Insecta	Hemiptera	Corixidae	Micronecta	Micronecta Kirkaldy, 1897	Mozambique	Site IJ10, about 2km north of Dongane, site IJ9	35.4149	-24.2223
414	Insecta	Hemiptera	Corixidae	Sigara	Sigara Fabricius, 1775	South Africa	Malimani oog, canal near bridge	26.0667	-25.8167
415	Insecta	Hemiptera	Corixidae	Corixidae	Corixidae	Namibia	Spring fed stream west of Epupa Falls, long shallow pool.	13.0903	-16.9972
416	Insecta	Hemiptera	Corixidae	Sigara	Sigara Fabricius, 1775	South Africa	Tugela River, Station 11 at Cavern Road	29.75	-28.5
417	Insecta	Hemiptera	Corixidae	Micronecta	Micronecta Kirkaldy, 1897	South Africa	Lawnwood River #5	22.9833	-33.9167
418	Insecta	Hemiptera	Corixidae	Micronecta	Micronecta Kirkaldy, 1897	Zambia	backwater of Zambesi, Katombora	25.125	-17.625
419	Insecta	Hemiptera	Corixidae	Micronecta	Micronecta Kirkaldy, 1897	South Africa	pool nr Princess Vlei	18.4833	-34.05
420	Insecta	Hemiptera	Corixidae	Sigara	Sigara Fabricius, 1775	South Africa	Swellendam, C.P.	20.4333	-34.0333
421	Insecta	Hemiptera	Corixidae	Sigara	Sigara pectoralis Fieber	South Africa	river above Schoemanshoek	22.125	-33.375
422	Insecta	Hemiptera	Corixidae	Sigara	Sigara Fabricius, 1775	Namibia	Huanib River, pool in dunes	12.8358	-19.4383
423	Insecta	Hemiptera	Corixidae	Micronecta	Micronecta Kirkaldy, 1897	South Africa	Shemula Drift	32.2583	-27.075
424	Insecta	Hemiptera	Corixidae	Micronecta	Micronecta Kirkaldy, 1897	South Africa	Tugela River at Tugela Estates	30.1611	-28.7639
425	Insecta	Hemiptera	Corixidae	Sigara	Sigara pectoralis Fieber	Zambia	Kafue Pond 3	28.1892	-15.7878
426	Insecta	Hemiptera	Corixidae	Corixidae	Corixidae	Madagascar	Forêt d'Atsirakambiaty, 7.6 km 285° WNW Itremo	46.5633	-20.5933
427	Insecta	Hemiptera	Corixidae	Micronecta	Micronecta Kirkaldy, 1897	South Africa	Wellington	19	-33.65
428	Insecta	Hemiptera	Corixidae	Sigara	Sigara meridionalis (Wallengren, 1875)	South Africa	Addo Elephant Park	25.75	-33.5
429	Insecta	Hemiptera	Corixidae	Corixidae	Corixidae	South Africa	Site 1; Transkei	29.1833	-30.0833
430	Insecta	Hemiptera	Corixidae	Micronecta	Micronecta Kirkaldy, 1897	Mozambique	Jangamo Block- Site IJ9A	35.3756	-24.2814
431	Insecta	Hemiptera	Corixidae	Micronecta	Micronecta Kirkaldy, 1897	South Africa	Hella Hella, at the site	30.0917	-29.9181
432	Insecta	Hemiptera	Corixidae	Micronecta	Micronecta Kirkaldy, 1897	Namibia	Cunene River, Omakazeze Guard Post stream.	13.2917	-16.9944
433	Insecta	Hemiptera	Corixidae	Corixidae	Corixidae	South Africa	Butterworth	28.05	-32.34
434	Insecta	Hemiptera	Corixidae	Micronecta	Micronecta Kirkaldy, 1897	South Africa	Bushmans Rvier above Escourt	29.8875	-29.0222
435	Insecta	Hemiptera	Corixidae	Corixidae	Corixidae	South Africa	Kouga River, near Riverside	24.3179	-33.8072
436	Insecta	Hemiptera	Corixidae	Micronecta	Micronecta Kirkaldy, 1897	South Africa	Dunswart buck pond	28.2833	-26.2167
437	Insecta	Hemiptera	Corixidae	Micronecta	Micronecta Kirkaldy, 1897	South Africa	Watervalboven, Tr.	30.3333	-25.6667
438	Insecta	Hemiptera	Corixidae	Corixidae	Corixidae	Madagascar	Fôret Classée d'Analavelona, 29.2 km 343° NNW Mahaboboka	44.19	-22.675
439	Insecta	Hemiptera	Corixidae	Micronecta	Micronecta scholtzi Fieber	Algeria	Tougourt	6.07	33.1
440	Insecta	Hemiptera	Corixidae	Corisella	Corisella decolor (Uhler, 1871)	Algeria	Algiers	3.05056	36.7631
441	Insecta	Hemiptera	Corixidae	Corixidae	Corixidae	South Africa	Rachels River	24.25	-33.7949
442	Insecta	Hemiptera	Corixidae	Micronecta	Micronecta Kirkaldy, 1897	South Africa	Mansfield Farm	23.5003	-33.9497
443	Insecta	Hemiptera	Corixidae	Micronecta	Micronecta Kirkaldy, 1897	Lesotho	Marakabei, Sequnyane River	28.1542	-29.5358
444	Insecta	Hemiptera	Corixidae	Corixidae	Corixidae	Madagascar	Parc National Tsingy de Bemaraha, 2.5 km 62° ENE Bekopaka, Ankidrodroa River	44.8147	-19.1322
445	Insecta	Hemiptera	Corixidae	Corixidae	Corixidae	Madagascar	Parc National d'Andohahela, Forêt d'Ambohibory, 1.7 km 61° ENE Tsimelahy, 36.1 km 308° NW Tolagnaro	46.6455	-24.93
446	Insecta	Hemiptera	Corixidae	Sigara	Sigara Fabricius, 1775	Namibia	Huanib, permanent pool	12.8883	-19.4147
447	Insecta	Hemiptera	Corixidae	Sigara	Sigara Fabricius, 1775	South Africa	Site 7, Karkloof River; near Albert Falls Dam	30.3109	-29.4438
448	Insecta	Hemiptera	Corixidae	Sigara	Sigara pectoralis Fieber	Zambia	Kafue River, large pond near river, marginal vegetation.	28.1328	-15.77
449	Insecta	Hemiptera	Corixidae	Micronecta	Micronecta Kirkaldy, 1897	South Africa	Crawford Vlei, Cape Flats	18.5333	-33.9667
450	Insecta	Hemiptera	Corixidae	Micronecta	Micronecta Kirkaldy, 1897	South Africa	pools by road. Farm nr Grey bridge?, Ceres/ Wolseley Rd	19.125	-33.375
451	Insecta	Hemiptera	Corixidae	Sigara	Sigara Fabricius, 1775	South Africa	Ceres Div., Matroosberg 3500ft	19.6667	-33.3833
452	Insecta	Hemiptera	Corixidae	Sigara	Sigara Fabricius, 1775	South Africa	Skrikrivier, Camp Site 1	23.8947	-33.6469
453	Insecta	Hemiptera	Corixidae	Micronecta	Micronecta Kirkaldy, 1897	South Africa	Site 19, weir above SAICOR	30.6986	-30.1697
454	Insecta	Hemiptera	Corixidae	Corixidae	Corixidae	South Africa	Marico Oog, at the eye.	26.3833	-25.7667
455	Insecta	Hemiptera	Corixidae	Corixidae	Corixidae	Madagascar	Réserve Spéciale de Bemarivo, 23.8 km 223° SW Besalampy	44.3683	-16.925
456	Insecta	Hemiptera	Corixidae	Corixidae	Corixidae	Madagascar	Montagne d'Akirindro 7.6 km 341° NNW Ambinanitelo	49.5483	-15.2883
457	Insecta	Hemiptera	Corixidae	Micronecta	Micronecta Kirkaldy, 1897	Nigeria	Upper Warri River	6.21667	5.76667
458	Insecta	Hemiptera	Corixidae	Micronecta	Micronecta Kirkaldy, 1897	South Africa	Sipresrivier	23.5922	-33.6842
459	Insecta	Hemiptera	Corixidae	Micronecta	Micronecta Kirkaldy, 1897	Mozambique	Open channel in wetland	33.626	-25.1235
460	Insecta	Hemiptera	Corixidae	Micronecta	Micronecta Kirkaldy, 1897	South Africa	pools at Witpoortjie, Transvaal	27.7833	-26.1167
461	Insecta	Hemiptera	Corixidae	Sigara	Sigara meridionalis (Wallengren, 1875)	Namibia	Nurugas (Narugas, Nuragas), S.W. Africa	18.7667	-19.2667
462	Insecta	Hemiptera	Corixidae	Micronecta	Micronecta scholtzi Fieber	Algeria	Laghouat	2.88	33.8
463	Insecta	Hemiptera	Corixidae	Micronecta	Micronecta Kirkaldy, 1897	Zimbabwe	Hunyani R Drift nr Salisbury	31.125	-17.875
464	Insecta	Hemiptera	Corixidae	Micronecta	Micronecta Kirkaldy, 1897	South Africa	Louis Trichardt, dam by road	29.9	-23.05
465	Insecta	Hemiptera	Corixidae	Micronecta	Micronecta scutellaris (Stal)	South Africa	Gordonia, Riemvasmaak	20.3	-28.45
466	Insecta	Hemiptera	Corixidae	Corixidae	Corixidae	Namibia	"Hippo Pool", Ruacana Camp Site	14.2139	-17.4042
467	Insecta	Hemiptera	Corixidae	Corixidae	Corixidae	Namibia	Omukazeze Guard Post, spring fed stream	13.2917	-16.9903
468	Insecta	Hemiptera	Corixidae	Micronecta	Micronecta scutellaris (Stal)	South Africa	Potchefstroom dam	27.125	-26.625
469	Insecta	Hemiptera	Corixidae	Micronecta	Micronecta scholtzi Fieber	Algeria	Biskra	5.73	34.85
470	Insecta	Hemiptera	Corixidae	Corixidae	Corixidae	South Africa	Kouga River, at Riverside	24.3179	-33.8072
471	Insecta	Hemiptera	Corixidae	Micronecta	Micronecta Kirkaldy, 1897	South Africa	Salt River at Fern Farm (Sout 11)	23.4924	-33.9321
472	Insecta	Hemiptera	Corixidae	Corixidae	Corixidae	South Africa	Malopo oog	26.0167	-25.8833
473	Insecta	Hemiptera	Corixidae	Corixidae	Corixidae	Madagascar	Mahafaly Plateau, 6.2 km 74° ENE Itampolo	43.9967	-24.6536
474	Insecta	Hemiptera	Corixidae	Corixidae	Corixidae	Madagascar	Parc National de Namoroka, 16.9 km 317° NW Vilanandro	45.31	-16.4067
475	Insecta	Hemiptera	Corixidae	Micronecta	Micronecta Kirkaldy, 1897	Madagascar	Andrangolaoka	47.92	-19.03
476	Insecta	Hemiptera	Corixidae	Micronecta	Micronecta scholtzi Fieber	Algeria	Boufarik	2.9	36.57
477	Insecta	Hemiptera	Corixidae	Corixidae	Corixidae	South Africa	Lower Lottering River	23.7474	-33.9733
478	Insecta	Hemiptera	Corixidae	Sigara	Sigara wahlbergi Lundblad	South Africa	Benoni Sewage Works, Sewage Works Dam.	28.3136	-26.2069
479	Insecta	Hemiptera	Corixidae	Corixidae	Corixidae	South Africa	Howies Poort,Berg river	26.4769	-33.3697
480	Insecta	Hemiptera	Corixidae	Micronecta	Micronecta Kirkaldy, 1897	South Africa	Barberspan	25.625	-26.125
481	Insecta	Hemiptera	Corixidae	Sigara	Sigara Fabricius, 1775	South Africa	Kaapmuiden Transvaal	31.375	-25.625
482	Insecta	Hemiptera	Corixidae	Sigara	Sigara Fabricius, 1775	Mozambique	Jangamo Block- Site IJ9B	35.4011	-24.2464
483	Insecta	Hemiptera	Corixidae	Corixidae	Corixidae	Madagascar	Parc National de Zombitse, 19.8 km 84° E Sakaraha	44.71	-22.8433
484	Insecta	Hemiptera	Corixidae	Sigara	Sigara truncatipala (Hale, 1922)	Tanzania	Tanganyida [Tanzania], Magugu	35.7667	-4.01667
485	Insecta	Hemiptera	Corixidae	Micronecta	Micronecta Kirkaldy, 1897	South Africa	Swellendam, stream below Duiwelsbosch	21.3333	-34
486	Insecta	Hemiptera	Corixidae	Sigara	Sigara Fabricius, 1775	South Africa	pools nr road, Athlone sewerage St.	18.5167	-33.95
487	Insecta	Hemiptera	Corixidae	Sigara	Sigara Fabricius, 1775	Zimbabwe	Insiza, Rhodesia	29.2	-19.7833
488	Insecta	Hemiptera	Corixidae	Sigara	Sigara Fabricius, 1775	Namibia	Narebis, S.W.A.	16.3833	-20.2667
489	Insecta	Hemiptera	Corixidae	Corixidae	Corixidae	Madagascar	Forêt d'Analalava, 29.6 km 280° W Ranohira	45.1283	-22.5917
490	Insecta	Hemiptera	Corixidae	Micronecta	Micronecta Kirkaldy, 1897	Botswana	Botswana, Kasane	25.15	-17.8167
491	Insecta	Hemiptera	Corixidae	Corixa	Corixa panzeri	Algeria	AÃ¯n Magroun	7.28238	36.8371
492	Insecta	Hemiptera	Corixidae	Corixa	Corixa affinis	Algeria	AÃ¯n Nechma	7.2788	36.8139
493	Insecta	Hemiptera	Corixidae	Corixa	Corixa punctata	Algeria	Around El Kala	8.4421	36.8954
494	Insecta	Hemiptera	Corixidae	Corixa	Corixa affinis	Algeria	Azla	7.32568	36.9913
495	Insecta	Hemiptera	Corixidae	Micronecta	Micronecta minutissima	Algeria	Babors	5.07818	36.7531
496	Insecta	Hemiptera	Corixidae	Corixa	Corixa punctata	Algeria	Bechna	7.2967	36.8847
497	Insecta	Hemiptera	Corixidae	Corixa	Corixa affinis	Algeria	Benazouz	6.61472	36.3556
498	Insecta	Hemiptera	Corixidae	Corixa	Corixa punctata	Algeria	Berrihane Ecole	8.13482	36.8411
499	Insecta	Hemiptera	Corixidae	Corixa	Corixa panzeri	Algeria	Berrihane Sud	8.11133	36.8344
500	Insecta	Hemiptera	Corixidae	Corixa	Corixa panzeri	Algeria	Bou Redim	8.25	36.8
501	Insecta	Hemiptera	Corixidae	Corixa	Corixa panzeri	Algeria	Boukhadra	7.7397	36.8801
502	Insecta	Hemiptera	Corixidae	Corixa	Corixa punctata	Algeria	BoumaÃ¯za	7.31625	36.8192
503	Insecta	Hemiptera	Corixidae	Corixa	Corixa panzeri	Algeria	Canal Messida (Tonga)	8.49605	36.853
504	Insecta	Hemiptera	Corixidae	Corixa	Corixa affinis	Algeria	Canal Sidi Makhlouf	7.30797	36.8882
505	Insecta	Hemiptera	Corixidae	Corixa	Corixa punctata	Algeria	CarriÃ¨re	8.07462	36.8479
506	Insecta	Hemiptera	Corixidae	Hesperocorixa	Hesperocorixa linnaei	Algeria	Demnat Ataoua	7.24633	36.9355
507	Insecta	Hemiptera	Corixidae	Corixa	Corixa punctata	Algeria	El Feid	8.02898	36.7328
508	Insecta	Hemiptera	Corixidae	Corixa	Corixa panzeri	Algeria	El Hrib	8.11133	36.8352
509	Insecta	Hemiptera	Corixidae	Sigara	Sigara nigrolineata	Algeria	Emir Abdelkader	5.84864	36.7519
510	Insecta	Hemiptera	Corixidae	Micronecta	Micronecta scholtzi	Algeria	Fetzara	7.50736	36.7888
511	Insecta	Hemiptera	Corixidae	Corixa	Corixa panzeri	Algeria	G aux Oliviers	7.3	36.8333
512	Insecta	Hemiptera	Corixidae	Corixa	Corixa affinis	Algeria	G. aux Linaires	7.3	36.8667
513	Insecta	Hemiptera	Corixidae	Corixa	Corixa affinis	Algeria	G. Beni Mhamed	7.26667	36.95
514	Insecta	Hemiptera	Corixidae	Corixa	Corixa affinis	Algeria	G. Bordj du Cantonnier	7.37933	36.8695
515	Insecta	Hemiptera	Corixidae	Corixa	Corixa panzeri	Algeria	G. Bouina	7.2929	36.8915
516	Insecta	Hemiptera	Corixidae	Corixa	Corixa affinis	Algeria	G. Chichaya	7.30383	36.8965
517	Insecta	Hemiptera	Corixidae	Corixa	Corixa panzeri	Algeria	G. Dakhla	7.98462	36.8446
518	Insecta	Hemiptera	Corixidae	Corixa	Corixa panzeri	Algeria	G. El Guelb	7.30897	36.8868
519	Insecta	Hemiptera	Corixidae	Corixa	Corixa panzeri	Algeria	G. Estah	7.98232	36.8426
520	Insecta	Hemiptera	Corixidae	Corixa	Corixa affinis	Algeria	G. Grand Bleu	3.5509	36.7903
521	Insecta	Hemiptera	Corixidae	Corixa	Corixa panzeri	Algeria	G. Hadj Tahar	7.26595	36.8629
522	Insecta	Hemiptera	Corixidae	Corixa	Corixa affinis	Algeria	G. Khedidja	4.22804	36.4491
523	Insecta	Hemiptera	Corixidae	Corixa	Corixa punctata	Algeria	G. Khemissa	7.65145	36.1948
524	Insecta	Hemiptera	Corixidae	Corixa	Corixa affinis	Algeria	G. Loughat	7.39312	36.8333
525	Insecta	Hemiptera	Corixidae	Corixa	Corixa affinis	Algeria	G. Medjez Ezzitoun	4.61703	35.8856
526	Insecta	Hemiptera	Corixidae	Corixa	Corixa panzeri	Algeria	G. Nouar Ezzouaoua	7.20772	36.9031
527	Insecta	Hemiptera	Corixidae	Hesperocorixa	Hesperocorixa moesta	Algeria	G. Ouajaa	7.31605	36.8865
528	Insecta	Hemiptera	Corixidae	Corixa	Corixa panzeri	Algeria	G. Sidi Lakhdar	7.20092	36.913
529	Insecta	Hemiptera	Corixidae	Corixa	Corixa affinis	Algeria	G. Sidi Makhlouf	7.30413	36.8849
530	Insecta	Hemiptera	Corixidae	Corixa	Corixa affinis	Algeria	G. Tacha	7.39312	36.8663
531	Insecta	Hemiptera	Corixidae	Hesperocorixa	Hesperocorixa linnaei	Algeria	Jijel	5.77149	36.8167
532	Insecta	Hemiptera	Corixidae	Corixa	Corixa panzeri	Algeria	La Marsadelle	7.26062	37.0136
533	Insecta	Hemiptera	Corixidae	Corixa	Corixa panzeri	Algeria	Lac Bleu	8.33333	36.9
534	Insecta	Hemiptera	Corixidae	Corixa	Corixa panzeri	Algeria	Lac des Oiseaux	8.11667	36.7667
535	Insecta	Hemiptera	Corixidae	Corixa	Corixa punctata	Algeria	Lac OkrÃ©a	8.17987	36.8472
536	Insecta	Hemiptera	Corixidae	Corixa	Corixa panzeri	Algeria	Lac OubeÃ¯ra	8.38333	36.8333
537	Insecta	Hemiptera	Corixidae	Corixa	Corixa punctata	Algeria	Lac Sidi Fritis	7.29062	36.8996
538	Insecta	Hemiptera	Corixidae	Corixa	Corixa panzeri	Algeria	Lac Tonga	8.51667	36.8667
539	Insecta	Hemiptera	Corixidae	Corixa	Corixa panzeri	Algeria	M. Brabtia	8.32977	36.8503
540	Insecta	Hemiptera	Corixidae	Corixa	Corixa affinis	Algeria	M. Fedjoudj	8.25108	36.8609
541	Insecta	Hemiptera	Corixidae	Corixa	Corixa panzeri	Algeria	M. Gauthiers	8.44352	36.8374
542	Insecta	Hemiptera	Corixidae	Corixa	Corixa punctata	Algeria	M. GÃ©rard	8.15978	36.8432
543	Insecta	Hemiptera	Corixidae	Corixa	Corixa punctata	Algeria	M. Isoetes	8.14813	36.8444
544	Insecta	Hemiptera	Corixidae	Corixa	Corixa affinis	Algeria	M. Khobzi	8.1749	36.8538
545	Insecta	Hemiptera	Corixidae	Corixa	Corixa affinis	Algeria	M. Messida (OubeÃ¯ra)	8.44352	36.8128
546	Insecta	Hemiptera	Corixidae	Corixa	Corixa panzeri	Algeria	M. Ruppia	8.344	36.9167
547	Insecta	Hemiptera	Corixidae	Corixa	Corixa panzeri	Algeria	Mafragh	7.94792	36.8407
548	Insecta	Hemiptera	Corixidae	Corixa	Corixa panzeri	Algeria	Mare aux Sangliers	7.9459	36.8375
549	Insecta	Hemiptera	Corixidae	Corixa	Corixa affinis	Algeria	Marsh of Lac Mellah	8.38742	36.844
550	Insecta	Hemiptera	Corixidae	Corixa	Corixa panzeri	Algeria	Mekhada	8	36.8
551	Insecta	Hemiptera	Corixidae	Hesperocorixa	Hesperocorixa furtiva	Algeria	O. Benazouz	7.29175	36.86
552	Insecta	Hemiptera	Corixidae	Corixa	Corixa panzeri	Algeria	O. Bouaroug	8.33698	36.8591
553	Insecta	Hemiptera	Corixidae	Corixa	Corixa affinis	Algeria	O. Bouhchicha	7.32958	36.9246
554	Insecta	Hemiptera	Corixidae	Hesperocorixa	Hesperocorixa furtiva	Algeria	O. Boumerzoug	7.59392	36.7884
555	Insecta	Hemiptera	Corixidae	Sigara	Sigara nigrolineata	Algeria	O. Guergour	5.54206	36.3337
556	Insecta	Hemiptera	Corixidae	Hesperocorixa	Hesperocorixa moesta	Algeria	O. Mellah	8.32245	36.8715
557	Insecta	Hemiptera	Corixidae	Sigara	Sigara scripta	Algeria	O. Rhummel	6.54015	36.2926
558	Insecta	Hemiptera	Corixidae	Corixa	Corixa affinis	Algeria	Oued Seybouse	7.77464	36.7991
559	Insecta	Hemiptera	Corixidae	Corixa	Corixa panzeri	Algeria	Salines	7.79378	36.8396
560	Insecta	Hemiptera	Corixidae	Parasigara	Parasigara favieri	Algeria	SeraÃ¯di	7.66667	36.9167
561	Insecta	Hemiptera	Corixidae	Hesperocorixa	Hesperocorixa furtiva	Algeria	Skikda	6.90749	36.8799
562	Insecta	Hemiptera	Corixidae	Corixa	Corixa punctata	Algeria	Smara	6.51527	36.2817
563	Insecta	Hemiptera	Corixidae	Corixa	Corixa affinis	Algeria	Souk Ahras	7.82624	36.1379
564	Insecta	Hemiptera	Corixidae	Corixa	Corixa punctata	Algeria	Tamaris	8.07672	36.8525
565	Insecta	Hemiptera	Corixidae	Corixa	Corixa affinis	Algeria	Tebessa	8.12017	35.4045
566	Insecta	Hemiptera	Corixidae	Sigara	Sigara (Tropocorixa) camerounensis	Cameroon	Bamenda	13.5472	9.4452
567	Insecta	Hemiptera	Corixidae	Micronecta	NA	Cote dIvoire	Bakanaou A	-4.63455	5.59411
568	Insecta	Hemiptera	Corixidae	Micronecta	NA	Cote dIvoire	Bodo	-4.68458	5.90804
569	Insecta	Hemiptera	Corixidae	Micronecta	NA	Cote dIvoire	Gnankangnankansou	-4.50054	5.25703
570	Insecta	Hemiptera	Corixidae	Micronecta	NA	Cote dIvoire	Kodimasso	-4.69472	5.89
571	Insecta	Hemiptera	Corixidae	Micronecta	NA	Cote dIvoire	KokotikouamÃ©kro	-5.07473	6.27729
572	Insecta	Hemiptera	Corixidae	Micronecta	NA	Cote dIvoire	KotiÃ©ssou	-5.06123	6.17827
573	Insecta	Hemiptera	Corixidae	Micronecta	NA	Cote dIvoire	Nâ€™denou	-5.02967	6.17033
574	Insecta	Hemiptera	Corixidae	Micronecta	NA	Cote dIvoire	Sokrogbo	-4.96199	6.04826
575	Insecta	Hemiptera	Corixidae	Micronecta	NA	Cote dIvoire	Taabo	-5.1101	6.19954
576	Insecta	Hemiptera	Corixidae	Sigara	Sigara (Vermicorixa) scripta	Tunisia	ST1	8.43377	36.4505
577	Insecta	Hemiptera	Corixidae	Sigara	Sigara (Halicorixa) stagnalis stagnalis	Tunisia	ST10	10.0852	36.9508
578	Insecta	Hemiptera	Corixidae	Sigara	Sigara (Vermicorixa) scripta	Tunisia	ST11	10.0759	37.0187
579	Insecta	Hemiptera	Corixidae	Hesperocorixa	Hesperocorixa linnaei	Tunisia	ST12	8.65705	36.8018
580	Insecta	Hemiptera	Corixidae	Sigara	Sigara (Pseudovermmicorixa) nigrolineata nigrolineata	Tunisia	ST13	8.91264	36.9533
581	Insecta	Hemiptera	Corixidae	Sigara	Sigara (Pseudovermmicorixa) nigrolineata nigrolineata	Tunisia	ST17	9.08491	36.9688
582	Insecta	Hemiptera	Corixidae	Hesperocorixa	Hesperocorixa furtiva	Tunisia	ST18	8.97009	36.964
583	Insecta	Hemiptera	Corixidae	Sigara	Sigara (Pseudovermmicorixa) nigrolineata nigrolineata	Tunisia	ST19	9.15595	36.6702
584	Insecta	Hemiptera	Corixidae	Sigara	Sigara (Vermicorixa) lateralis	Tunisia	ST20	9.33899	36.7786
585	Insecta	Hemiptera	Corixidae	Corixa	Corixa affinis	Tunisia	ST21	9.71274	37.2418
586	Insecta	Hemiptera	Corixidae	Sigara	Sigara (Vermicorixa) lateralis	Tunisia	ST22	9.62414	37.2012
587	Insecta	Hemiptera	Corixidae	Sigara	Sigara (Vermicorixa) lateralis	Tunisia	ST24	9.57899	37.1943
588	Insecta	Hemiptera	Corixidae	Corixa	Corixa affinis	Tunisia	ST25	9.23302	37.2078
589	Insecta	Hemiptera	Corixidae	Sigara	Sigara (Vermicorixa) scripta	Tunisia	ST29	9.50695	36.8817
590	Insecta	Hemiptera	Corixidae	Sigara	Sigara (Vermicorixa) scripta	Tunisia	ST31	9.61949	36.8686
591	Insecta	Hemiptera	Corixidae	Corixa	Corixa affinis	Tunisia	ST32	9.64687	36.8777
592	Insecta	Hemiptera	Corixidae	Sigara	Sigara (Vermicorixa) scripta	Tunisia	ST33	9.7176	36.9658
593	Insecta	Hemiptera	Corixidae	Sigara	Sigara (Vermicorixa) lateralis	Tunisia	ST34	9.66319	37.0301
594	Insecta	Hemiptera	Corixidae	Corixa	Corixa affinis	Tunisia	ST35	9.71861	37.1075
595	Insecta	Hemiptera	Corixidae	Corixa	Corixa affinis	Tunisia	ST37	9.74486	37.2244
596	Insecta	Hemiptera	Corixidae	Sigara	Sigara (Halicorixa) stagnalis stagnalis	Tunisia	ST38	10.0618	37.153
597	Insecta	Hemiptera	Corixidae	Sigara	Sigara (Vermicorixa) scripta	Tunisia	ST40	10.0816	37.1231
598	Insecta	Hemiptera	Corixidae	Sigara	Sigara (Vermicorixa) lateralis	Tunisia	ST41	10.1287	36.6422
599	Insecta	Hemiptera	Corixidae	Sigara	Sigara (Vermicorixa) lateralis	Tunisia	ST42	9.9092	36.3934
600	Insecta	Hemiptera	Corixidae	Corixa	Coriza panzeri	Tunisia	ST43	9.74586	36.2246
601	Insecta	Hemiptera	Corixidae	Sigara	Sigara (Vermicorixa) scripta	Tunisia	ST44	9.73462	36.2132
602	Insecta	Hemiptera	Corixidae	Sigara	Sigara (Halicorixa) selecta	Tunisia	ST45	9.7156	36.1993
603	Insecta	Hemiptera	Corixidae	Sigara	Sigara (Vermicorixa) lateralis	Tunisia	ST46	9.9004	36.3714
604	Insecta	Hemiptera	Corixidae	Parasigara	Parasigara favieri	Tunisia	ST48	10.8875	36.9439
605	Insecta	Hemiptera	Corixidae	Parasigara	Parasigara favieri	Tunisia	ST49	10.7243	36.8675
606	Insecta	Hemiptera	Corixidae	Corixa	Corixa affinis	Tunisia	ST6	9.22365	36.7364
607	Insecta	Hemiptera	Corixidae	Sigara	Sigara (Vermicorixa) lateralis	Tunisia	ST8	9.93473	36.8478
608	Insecta	Hemiptera	Corixidae	Sigara	Sigara (Vermicorixa) lateralis	Tunisia	ST9	9.94851	36.0819
